# Supplementary material for: Bidirectional thermo-regulating hydrogel composite for autonomic thermal homeostasis
Source: Nat Commun. 2023 May 26;14:3049. doi: 10.1038/s41467-023-38779-w (PMC10220006; doi:10.1038/s41467-023-38779-w)
Supplement: Supplementary file 5 — Source Data [file 41467_2023_38779_MOESM5_ESM.xlsx]

## Sheet: Sheet1
	온도	BlackBody (7.5~14um)	Pure (7.5~14um)	Ag/PPy (7.5~14um)	BlackBody (3~5um)	Pure (3~5um)	Ag/PPy (3~5um)	온도	Ag/PPy DSC 누적함수 값 Normalizing	Pure DSC 누적함수 값 Normalizing	DSC를 고려한 pure swelling ratio	DSC를 고려한 ATHH swelling ratio	DSC를 고려한 상대 pure swelling ratio	DSC를 고려한 상대 ATHH swelling ratio	DSC를 고려한 상대면적 pure	DSC를 고려한 상대면적 ATHH	DSC를 고려한 pure pattern open 투과도	DSC를 고려한 Ag/PPy pattern open 투과도	Residual Heat of Patterned Pure	Residual Heat of Patterned Ag/PPy	Blackbody-Pure	Blackbody-Ag/PPy	Blackbody-Patterned Pure	Blackbody-Patterned Ag/PPy
	25	181.102	172.783	153.233	5.51	5.273	4.369	25	0.01378	0.00438	9.08164	8.1554	0.996887	0.99079	0.99707	0.99079	9.42215	10.3337	178.862	160.6	8.55648	29.01	7.75028	26.0122
	26	183.985	175.532	155.983	5.715	5.469	4.532	26	0.0147	0.00755	9.06112	8.15036	0.994635	0.99017	0.99495	0.99017	9.63883	10.3894	181.84	163.547	8.69924	29.1852	7.86073	26.1531
	27	186.896	178.308	158.733	5.926	5.671	4.7	27	0.01413	0.00831	9.0562	8.15348	0.994095	0.99055	0.99444	0.99055	9.69078	10.3549	184.836	166.476	8.84332	29.3895	7.98633	26.3462
	28	189.836	181.111	161.483	6.144	5.88	4.873	28	0.01262	0.0265	8.93844	8.16177	0.981168	0.99156	0.98228	0.99156	10.9341	10.2635	187.974	169.396	8.98872	29.6237	8.00588	26.5832
	29	192.803	183.94	164.233	6.369	6.094	5.051	29	0.01142	0.11816	8.34503	8.16835	0.91603	0.99237	0.92101	0.99237	17.1993	10.1909	191.606	172.33	9.13744	29.8879	7.56586	26.842
	30	195.798	186.797	166.983	6.6	6.316	5.235	30	0.01269	0.33858	6.91803	8.16138	0.759389	0.99152	0.77366	0.99152	32.2656	10.2677	196.109	175.317	9.28548	30.1801	6.28946	27.0813
	31	198.821	189.679	169.733	6.838	6.544	5.424	31	0.02347	0.68167	4.69687	8.10224	0.515573	0.98431	0.5443	0.98431	55.7167	10.9199	201.481	178.488	9.43584	30.5023	4.1785	27.1715
	32	201.873	192.589	172.483	7.084	6.778	5.619	32	0.05677	0.9123	3.20377	7.91956	0.351676	0.96205	0.39012	0.96205	71.4809	12.9346	206.222	182.093	9.58952	30.8545	2.73485	26.8636
	33	204.952	195.525	175.233	7.336	7.02	5.819	33	0.12178	0.98291	2.74664	7.56291	0.301497	0.91859	0.34292	0.91859	76.3073	16.8677	209.979	186.321	9.74252	31.2357	2.30827	25.967
	34	208.059	198.488	177.983	7.596	7.268	6.026	34	0.222	0.99157	2.69058	7.01311	0.295343	0.85159	0.33713	0.85159	76.8992	22.931	213.368	191.266	9.89884	31.6459	2.28671	24.3892
	35	211.194	201.478	180.733	7.863	7.524	6.238	35	0.3513	0.99579	2.66326	6.30377	0.292344	0.76515	0.33431	0.76515	77.1876	30.7537	216.763	196.839	10.0555	32.0861	2.29389	22.2185
	36	214.357	204.494	183.483	8.138	7.797	6.457	36	0.49142	0.99401	2.67478	5.53507	0.293609	0.67148	0.3355	0.67148	77.066	39.2309	220.155	202.712	10.2044	32.5554	2.34029	19.7836
	37	217.549	207.537	186.233	8.421	8.058	6.681	37	0.62571	0.99212	2.68702	4.79835	0.294952	0.58171	0.33676	0.58171	76.9368	47.3555	223.577	208.568	10.3747	33.0556	2.39274	17.4019
	38	220.768	210.606	188.983	8.712	8.336	6.912	38	0.74329	0.99095	2.69459	4.15331	0.295784	0.5031	0.33754	0.5031	76.8568	54.469	227.041	214.188	10.5373	33.5848	2.43867	15.2915
	39	224.015	213.703	191.733	9.011	8.623	7.15	39	0.83782	0.99124	2.69271	3.63472	0.295578	0.43991	0.33735	0.43991	76.8766	60.1881	230.552	219.433	10.7002	34.143	2.47426	13.593
	40	227.29	216.826	194.483	9.319	8.917	7.394	40	0.90572	0.99183	2.68889	3.26222	0.295158	0.39452	0.33695	0.39452	76.917	64.2961	234.101	224.208	10.8665	34.7322	2.50831	12.4008
	41	230.593	219.975	197.233	9.635	9.219	7.646	41	0.95001	0.98834	2.71149	3.01925	0.297639	0.36491	0.33929	0.36491	76.6784	66.9756	237.655	228.554	11.034	35.3494	2.57331	11.6739
	42	233.925	223.152	199.983	9.96	9.53	7.904	42	0.97911	0.98939	2.70469	2.8596	0.296892	0.34546	0.33858	0.34546	76.7502	68.7362	241.28	232.63	11.2029	35.9976	2.60466	11.2542
	43	237.284	226.355	202.733	10.29	9.85	8.169	43	0.99506	0.99412	2.67407	2.7721	0.293531	0.33479	0.33542	0.33479	77.0735	69.7011	244.967	236.463	11.3691	36.6718	2.60654	11.1111
	44	240.671	229.584	205.483	10.64	10.18	8.442	44	0.99993	0.99858	2.64519	2.74538	0.290361	0.33154	0.33244	0.33154	77.3783	69.9958	248.699	240.094	11.5466	37.386	2.61204	11.2174
	45	244.086	232.841	208.233	10.99	10.51	8.722	45	0.99965	0.99984	2.63704	2.74692	0.289466	0.33173	0.3316	0.33173	77.4645	69.9788	252.434	243.632	11.7255	38.1212	2.6424	11.4444
						Pure pattern open에 의한 투과도 (면적비)
						77.4754
						Pure pattern close에 의한 투과도 (면적비)
						9.12277
						Ag/PPy pattern open에 의한 투과도 (면적비)
						70
						Ag/PPy pattern close에 의한 투과도 (면적비)
						9.5
						Pure deswelling ratio
						2.636
						Ag/PPy deswelling ratio
						2.745
						Pure swelling ratio
						9.11
						Ag/PPy swelling ratio
						8.231

## Sheet: 1
Wavelength	ecoFlex + normal emittance	ecoFlex + Ag/Ppy emittance	Pure PNIPAm Ibb	Ag/PPy Ibb	Pure PNIPAm Prad	Ag/PPy Prad	Pure PNIPAm Temp	Ag/PPy Temp	Pure PNIPAm Temp (K)	Ag/PPy Temp (K)	Pure PNIPAm Prad SUM	Ag/PPy Prad SUM	Pure PNIPAm Prad SUM	Ag/PPy Prad SUM
3	0.953334	0.845291	0.436265	0.436265	0.415906	0.368771	45	45	318.15	318.15	10.5149	8.72156
3.01	0.953594	0.839963	0.451105	0.451105	0.430171	0.378911	31.44	33.5
3.02	0.944239	0.820168	0.46632	0.46632	0.440318	0.382461	31.44	33.5
3.03	0.956765	0.845813	0.481917	0.481917	0.461082	0.407612	31.44	33.44
3.04	0.952824	0.843322	0.497901	0.497901	0.474412	0.419891	31.5	33.5			Pure PNIPAm (W/m^2)	ATHH (W/m^2)
3.05	0.965544	0.833383	0.514277	0.514277	0.496557	0.42859	31.5	33.44		25	5.273	4.369
3.06	0.973617	0.856571	0.531051	0.531051	0.517041	0.454883	31.5	33.44		26	5.469	4.532
3.07	0.938278	0.829023	0.548229	0.548229	0.514391	0.454494	31.5	33.44		27	5.671	4.7
3.08	0.971353	0.832577	0.565815	0.565815	0.549606	0.471084	31.5	33.44		28	5.88	4.873
3.09	0.973919	0.822245	0.583815	0.583815	0.568589	0.480039	31.5	33.44		29	6.094	5.051
3.1	0.954699	0.815913	0.602235	0.602235	0.574953	0.491371	31.5	33.44		30	6.316	5.235
3.11	0.970229	0.827707	0.621079	0.621079	0.602589	0.514071	31.5	33.5		31	6.544	5.424
3.12	0.949022	0.818611	0.640354	0.640354	0.60771	0.524201	31.56	33.5		32	6.778	5.619
3.13	0.946245	0.81688	0.660064	0.660064	0.624582	0.539193	31.5	33.5		33	7.02	5.819
3.14	0.966974	0.817157	0.680215	0.680215	0.65775	0.555842	31.56	33.44		34	7.268	6.026
3.15	0.947222	0.817883	0.700812	0.700812	0.663824	0.573182	31.5	33.5		35	7.524	6.238
3.16	0.965094	0.811155	0.721859	0.721859	0.696662	0.58554	31.5	33.44		36	7.797	6.457
3.17	0.977143	0.80261	0.743364	0.743364	0.726372	0.596631	31.56	33.44		37	8.058	6.681
3.18	0.958192	0.80001	0.765329	0.765329	0.733333	0.612271	31.56	33.44		38	8.336	6.912
3.19	0.946846	0.811393	0.787761	0.787761	0.745888	0.639183	31.56	33.5		39	8.623	7.15
3.2	0.967834	0.817382	0.810664	0.810664	0.784588	0.662623	31.56	33.5		40	8.917	7.394
3.21	0.961091	0.791184	0.834044	0.834044	0.801592	0.659882	31.56	33.5		41	9.219	7.646
3.22	0.941309	0.816607	0.857904	0.857904	0.807553	0.700571	31.56	33.5		42	9.53	7.904
3.23	0.964423	0.803381	0.882251	0.882251	0.850863	0.708784	31.56	33.44		43	9.85	8.169
3.24	0.958766	0.804745	0.907089	0.907089	0.869686	0.729976	31.62	33.44		44	10.18	8.442
3.25	0.950251	0.812407	0.932423	0.932423	0.886036	0.757507	31.56	33.44		45	10.51	8.722
3.26	0.950305	0.813054	0.958256	0.958256	0.910636	0.779114	31.62	33.44
3.27	0.957553	0.808912	0.984595	0.984595	0.942802	0.796451	31.56	33.44
3.28	0.977254	0.810925	1.01144	1.01144	0.988437	0.820205	31.56	33.44
3.29	0.96415	0.805842	1.03881	1.03881	1.00156	0.837113	31.56	33.5
3.3	0.952099	0.799846	1.06669	1.06669	1.01559	0.853185	31.56	33.5
3.31	0.945392	0.799641	1.09509	1.09509	1.03529	0.875679	31.62	33.5
3.32	0.935363	0.79157	1.12402	1.12402	1.05137	0.889741	31.62	33.44
3.33	0.937907	0.800414	1.15348	1.15348	1.08186	0.923265	31.62	33.44
3.34	0.953222	0.82055	1.18348	1.18348	1.12812	0.971106	31.62	33.5
3.35	0.96943	0.818466	1.21402	1.21402	1.17691	0.993634	31.69	33.44
3.36	0.946517	0.825881	1.2451	1.2451	1.17851	1.02831	31.69	33.44
3.37	0.949586	0.826892	1.27673	1.27673	1.21237	1.05572	31.62	33.44
3.38	0.957702	0.816314	1.30891	1.30891	1.25355	1.06848	31.62	33.5
3.39	0.947353	0.798655	1.34165	1.34165	1.27102	1.07152	31.62	33.5
3.4	0.951054	0.804287	1.37495	1.37495	1.30765	1.10585	31.62	33.5
3.41	0.94116	0.806619	1.40881	1.40881	1.32591	1.13637	31.69	33.5
3.42	0.940226	0.822332	1.44323	1.44323	1.35696	1.18681	31.69	33.5
3.43	0.934767	0.809385	1.47823	1.47823	1.3818	1.19645	31.75	33.44
3.44	0.931799	0.805545	1.5138	1.5138	1.41055	1.21943	31.69	33.5
3.45	0.949891	0.803742	1.54994	1.54994	1.47228	1.24575	31.75	33.5
3.46	0.960361	0.798264	1.58667	1.58667	1.52378	1.26658	31.69	33.5
3.47	0.945934	0.794265	1.62398	1.62398	1.53618	1.28987	31.69	33.5
3.48	0.953937	0.8106	1.66188	1.66188	1.58532	1.34712	31.75	33.5
3.49	0.940605	0.798176	1.70036	1.70036	1.59937	1.35719	31.75	33.5
3.5	0.973614	0.801149	1.73944	1.73944	1.69354	1.39355	31.81	33.5
3.51	0.964649	0.788878	1.77911	1.77911	1.71622	1.4035	31.75	33.5
3.52	0.94531	0.78138	1.81939	1.81939	1.71988	1.42163	31.81	33.5
3.53	0.969674	0.790994	1.86026	1.86026	1.80384	1.47145	31.81	33.56
3.54	0.952944	0.777016	1.90174	1.90174	1.81225	1.47768	31.81	33.56
3.55	0.945209	0.789652	1.94382	1.94382	1.83731	1.53494	31.81	33.56
3.56	0.9651	0.788687	1.98651	1.98651	1.91718	1.56673	31.81	33.56
3.57	0.950141	0.781706	2.02981	2.02981	1.9286	1.58671	31.81	33.56
3.58	0.94084	0.779886	2.07372	2.07372	1.95104	1.61727	31.81	33.56
3.59	0.937415	0.779298	2.11825	2.11825	1.98568	1.65075	31.87	33.56
3.6	0.944078	0.789516	2.1634	2.1634	2.04242	1.70804	31.94	33.56
3.61	0.953596	0.774159	2.20916	2.20916	2.10665	1.71024	31.87	33.56
3.62	0.9458	0.773518	2.25555	2.25555	2.1333	1.74471	31.87	33.63
3.63	0.94998	0.784893	2.30256	2.30256	2.18738	1.80726	31.94	33.63
3.64	0.95949	0.787313	2.35019	2.35019	2.25499	1.85034	31.87	33.56
3.65	0.963267	0.772831	2.39845	2.39845	2.31035	1.8536	31.94	33.56
3.66	0.953458	0.785388	2.44734	2.44734	2.33343	1.92211	31.94	33.63
3.67	0.956038	0.785421	2.49685	2.49685	2.38709	1.96108	31.94	33.63
3.68	0.95498	0.778164	2.547	2.547	2.43233	1.98199	31.94	33.56
3.69	0.943705	0.79057	2.59778	2.59778	2.45154	2.05372	32	33.56
3.7	0.943789	0.789551	2.64919	2.64919	2.50028	2.09167	32	33.56
3.71	0.952638	0.793488	2.70123	2.70123	2.5733	2.14339	31.94	33.56
3.72	0.955991	0.785023	2.75391	2.75391	2.63271	2.16188	32	33.56
3.73	0.949129	0.783406	2.80722	2.80722	2.66442	2.1992	32	33.56
3.74	0.948773	0.777876	2.86117	2.86117	2.71461	2.22564	32	33.56
3.75	0.950344	0.775479	2.91576	2.91576	2.77098	2.26111	32	33.56
3.76	0.956052	0.77836	2.97099	2.97099	2.84042	2.3125	32.06	33.56
3.77	0.943976	0.778492	3.02685	3.02685	2.85727	2.35638	32	33.56
3.78	0.957296	0.771068	3.08335	3.08335	2.95168	2.37747	32.06	33.56
3.79	0.959415	0.780637	3.14049	3.14049	3.01303	2.45158	32.06	33.56
3.8	0.938777	0.774405	3.19826	3.19826	3.00246	2.47675	32.06	33.63
3.81	0.952387	0.771916	3.25668	3.25668	3.10162	2.51388	32.06	33.56
3.82	0.947445	0.775939	3.31574	3.31574	3.14148	2.57281	32.06	33.56
3.83	0.958384	0.769725	3.37543	3.37543	3.23496	2.59815	32.06	33.56
3.84	0.949944	0.779199	3.43576	3.43576	3.26378	2.67714	32.06	33.56
3.85	0.949671	0.776626	3.49673	3.49673	3.32075	2.71565	32.06	33.56
3.86	0.9519	0.776759	3.55834	3.55834	3.38719	2.76397	32.13	33.56
3.87	0.958235	0.777401	3.62059	3.62059	3.46938	2.81465	32.13	33.5
3.88	0.950762	0.778089	3.68347	3.68347	3.50211	2.86607	32.13	33.56
3.89	0.946119	0.780606	3.74699	3.74699	3.5451	2.92492	32.06	33.56
3.9	0.951385	0.777842	3.81115	3.81115	3.62587	2.96447	32.13	33.56
3.91	0.956999	0.783007	3.87594	3.87594	3.70927	3.03489	32.13	33.56
3.92	0.955207	0.781878	3.94136	3.94136	3.76482	3.08166	32.13	33.56
3.93	0.959286	0.77567	4.00742	4.00742	3.84426	3.10844	32.19	33.56
3.94	0.943622	0.774666	4.07411	4.07411	3.84442	3.15607	32.19	33.56
3.95	0.952563	0.776038	4.14143	4.14143	3.94497	3.21391	32.13	33.56
3.96	0.946007	0.777527	4.20938	4.20938	3.9821	3.2729	32.13	33.56
3.97	0.961911	0.775081	4.27795	4.27795	4.11501	3.31576	32.19	33.56
3.98	0.950843	0.778887	4.34716	4.34716	4.13347	3.38595	32.19	33.56
3.99	0.958873	0.777109	4.41699	4.41699	4.23533	3.43248	32.19	33.56
4	0.937302	0.776859	4.48744	4.48744	4.20609	3.48611	32.13	33.56
4.01	0.964607	0.777312	4.55851	4.55851	4.39717	3.54339	32.13	33.56
4.02	0.961735	0.776132	4.63021	4.63021	4.45303	3.59365	32.13	33.5
4.03	0.956352	0.776413	4.70252	4.70252	4.49726	3.6511	32.19	33.56
4.04	0.961818	0.777414	4.77545	4.77545	4.59311	3.7125	32.19	33.56
4.05	0.965527	0.773501	4.84899	4.84899	4.68183	3.7507	32.25	33.56
4.06	0.955767	0.774529	4.92315	4.92315	4.70538	3.81312	32.19	33.56
4.07	0.943252	0.772889	4.99791	4.99791	4.71429	3.86283	32.25	33.5
4.08	0.954601	0.772443	5.07329	5.07329	4.84296	3.91882	32.19	33.56
4.09	0.953409	0.774282	5.14927	5.14927	4.90936	3.98698	32.25	33.5
4.1	0.965399	0.774545	5.22585	5.22585	5.04503	4.04766	32.25	33.56
4.11	0.946742	0.774528	5.30303	5.30303	5.0206	4.10734	32.19	33.56
4.12	0.965136	0.776591	5.38081	5.38081	5.19321	4.17869	32.19	33.56
4.13	0.955551	0.779721	5.45919	5.45919	5.21653	4.25665	32.19	33.56
4.14	0.959094	0.77047	5.53816	5.53816	5.31161	4.26698	32.19	33.56
4.15	0.951897	0.774063	5.61772	5.61772	5.34749	4.34847	32.25	33.56
4.16	0.952075	0.778211	5.69786	5.69786	5.4248	4.43414	32.19	33.56
4.17	0.957509	0.778635	5.77859	5.77859	5.53306	4.49942	32.25	33.56
4.18	0.960101	0.780139	5.85991	5.85991	5.6261	4.57154	32.25	33.56
4.19	0.950806	0.788347	5.9418	5.9418	5.6495	4.6842	32.25	33.56
4.2	0.964213	0.84679	6.02426	6.02426	5.80867	5.10129	32.25	33.5
4.21	0.958826	0.902173	6.1073	6.1073	5.85584	5.50984	32.25	33.5
4.22	0.957361	0.934674	6.19091	6.19091	5.92693	5.78648	32.25	33.5
4.23	1.0055	0.9232	6.27508	6.27508	6.30958	5.79315	32.19	33.5
4.24	0.9209	0.968386	6.35981	6.35981	5.85675	6.15875	32.25	33.5
4.25	0.933678	0.956244	6.44511	6.44511	6.01765	6.16309	32.25	33.5
4.26	0.949013	0.917188	6.53095	6.53095	6.19796	5.99011	32.25	33.56
4.27	1.01	0.953458	6.61735	6.61735	6.68353	6.30937	32.31	33.5
4.28	0.993325	0.954793	6.7043	6.7043	6.65955	6.40122	32.31	33.56
4.29	0.932563	0.96247	6.79179	6.79179	6.33377	6.5369	32.31	33.56
4.3	0.99188	0.934692	6.87982	6.87982	6.82396	6.43051	32.31	33.56
4.31	0.976771	0.917771	6.96839	6.96839	6.80652	6.39539	32.31	33.56
4.32	0.958005	0.887894	7.05749	7.05749	6.76111	6.2663	32.31	33.63
4.33	0.954261	0.887412	7.14712	7.14712	6.82022	6.34244	32.31	33.56
4.34	0.963637	0.851554	7.23728	7.23728	6.97411	6.16293	32.31	33.56
4.35	0.948669	0.847006	7.32796	7.32796	6.95181	6.20682	32.31	33.63
4.36	0.958489	0.824737	7.41915	7.41915	7.11117	6.11885	32.31	33.56
4.37	0.954517	0.810412	7.51085	7.51085	7.16924	6.08689	32.31	33.63
4.38	0.95787	0.789943	7.60307	7.60307	7.28275	6.00599	32.31	33.63
4.39	0.958229	0.79852	7.69579	7.69579	7.37433	6.14524	32.38	33.63
4.4	0.95513	0.792449	7.78901	7.78901	7.43951	6.17239	32.31	33.63
4.41	0.956817	0.79105	7.88272	7.88272	7.54232	6.23563	32.38	33.56
4.42	0.951604	0.790882	7.97693	7.97693	7.59087	6.3088	32.31	33.56
4.43	0.950656	0.783496	8.07162	8.07162	7.67333	6.32408	32.31	33.56
4.44	0.95641	0.784986	8.16679	8.16679	7.8108	6.41082	32.38	33.63
4.45	0.96302	0.786678	8.26245	8.26245	7.9569	6.49989	32.38	33.63
4.46	0.9533	0.781519	8.35857	8.35857	7.96823	6.53238	32.38	33.63
4.47	0.951474	0.77727	8.45517	8.45517	8.04488	6.57195	32.38	33.56
4.48	0.963212	0.775128	8.55223	8.55223	8.23761	6.62907	32.38	33.63
4.49	0.959331	0.77385	8.64975	8.64975	8.29797	6.69361	32.38	33.63
4.5	0.964387	0.773132	8.74772	8.74772	8.43619	6.76314	32.31	33.63
4.51	0.953899	0.780666	8.84615	8.84615	8.43833	6.90588	32.38	33.56
4.52	0.961885	0.773913	8.94502	8.94502	8.60408	6.92267	32.38	33.63
4.53	0.953006	0.777913	9.04433	9.04433	8.61929	7.0357	32.38	33.63
4.54	0.960338	0.770898	9.14407	9.14407	8.7814	7.04915	32.38	33.63
4.55	0.956565	0.763881	9.24425	9.24425	8.84272	7.0615	32.44	33.63
4.56	0.952084	0.783257	9.34485	9.34485	8.89708	7.31942	32.44	33.63
4.57	0.955364	0.779366	9.44587	9.44587	9.02425	7.36179	32.38	33.63
4.58	0.950041	0.776625	9.54731	9.54731	9.07034	7.41468	32.44	33.56
4.59	0.964263	0.776788	9.64916	9.64916	9.30433	7.49535	32.44	33.63
4.6	0.957369	0.778935	9.75142	9.75142	9.3357	7.59572	32.44	33.63
4.61	0.959577	0.775255	9.85408	9.85408	9.45575	7.63943	32.44	33.63
4.62	0.953725	0.775508	9.95713	9.95713	9.49636	7.72183	32.44	33.63
4.63	0.947122	0.773866	10.0606	10.0606	9.52859	7.78553	32.44	33.56
4.64	0.952217	0.778306	10.1644	10.1644	9.67871	7.91102	32.44	33.63
4.65	0.959356	0.778697	10.2686	10.2686	9.85126	7.99614	32.44	33.63
4.66	0.958292	0.780908	10.3732	10.3732	9.94055	8.10051	32.44	33.63
4.67	0.955228	0.777246	10.4782	10.4782	10.009	8.1441	32.5	33.63
4.68	0.953657	0.779715	10.5835	10.5835	10.093	8.25208	32.5	33.63
4.69	0.949387	0.779059	10.6891	10.6891	10.1481	8.32748	32.5	33.56
4.7	0.949779	0.774676	10.7952	10.7952	10.253	8.36277	32.5	33.56
4.71	0.953953	0.781513	10.9016	10.9016	10.3996	8.51971	32.5	33.56
4.72	0.964751	0.775959	11.0083	11.0083	10.6203	8.54198	32.5	33.56
4.73	0.954774	0.782107	11.1154	11.1154	10.6127	8.69339	32.5	33.56
4.74	0.950471	0.779824	11.2227	11.2227	10.6669	8.75177	32.5	33.63
4.75	0.951239	0.778006	11.3305	11.3305	10.778	8.81517	32.5	33.56
4.76	0.960157	0.774689	11.4385	11.4385	10.9828	8.86129	32.5	33.63
4.77	0.962212	0.773752	11.5469	11.5469	11.1105	8.93442	32.56	33.63
4.78	0.954691	0.777277	11.6556	11.6556	11.1275	9.0596	32.56	33.63
4.79	0.958777	0.779495	11.7645	11.7645	11.2796	9.1704	32.56	33.63
4.8	0.971435	0.780959	11.8738	11.8738	11.5346	9.27296	32.63	33.63
4.81	0.952932	0.773278	11.9834	11.9834	11.4194	9.2665	32.63	33.63
4.82	0.954405	0.778972	12.0933	12.0933	11.5419	9.42031	32.56	33.63
4.83	0.965001	0.786696	12.2034	12.2034	11.7763	9.60038	32.63	33.63
4.84	0.955255	0.789303	12.3138	12.3138	11.7629	9.71935	32.63	33.63
4.85	0.968973	0.779124	12.4246	12.4246	12.0391	9.68027	32.63	33.63
4.86	0.961234	0.773183	12.5355	12.5355	12.0496	9.69226	32.63	33.56
4.87	0.962772	0.777558	12.6468	12.6468	12.1759	9.83358	32.63	33.63
4.88	0.954355	0.775857	12.7582	12.7582	12.1759	9.89858	32.69	33.56
4.89	0.963383	0.77554	12.87	12.87	12.3987	9.9812	32.69	33.56
4.9	0.953108	0.778876	12.982	12.982	12.3732	10.1113	32.69	33.63
4.91	0.958676	0.777493	13.0942	13.0942	12.5531	10.1807	32.75	33.63
4.92	0.9659	0.77945	13.2067	13.2067	12.7563	10.2939	32.75	33.56
4.93	0.957848	0.772944	13.3194	13.3194	12.7579	10.2951	32.75	33.63
4.94	0.95511	0.773924	13.4323	13.4323	12.8293	10.3956	32.75	33.56
4.95	0.96956	0.77191	13.5454	13.5454	13.1331	10.4558	32.75	33.56
4.96	0.955103	0.77669	13.6588	13.6588	13.0455	10.6086	32.75	33.63
4.97	0.949856	0.773949	13.7723	13.7723	13.0817	10.6591	32.81	33.56
4.98	0.956609	0.781463	13.8861	13.8861	13.2836	10.8515	32.81	33.56
4.99	0.947967	0.778096	14.0001	14.0001	13.2716	10.8934	32.81	33.63
5	0.959537	0.774101	14.1142	14.1142	13.5431	10.9258	32.81	33.63
							37.75	35.38
							37.75	35.38
							37.81	35.44
							37.81	35.44
							37.81	35.44
							37.81	35.44
							37.81	35.44
							37.81	35.44
							37.81	35.44
							37.81	35.44
							37.88	35.44
							37.88	35.5
							37.88	35.44
							37.88	35.5
							37.88	35.5
							37.88	35.5
							37.81	35.44
							37.88	35.5
							37.88	35.5
							37.88	35.44
							37.88	35.5
							37.88	35.5
							37.88	35.5
							37.94	35.5
							37.88	35.5
							37.94	35.5
							37.88	35.5
							37.94	35.56
							37.94	35.5
							37.94	35.56
							37.94	35.5
							37.94	35.5
							37.94	35.56
							37.94	35.5
							38	35.56
							38	35.5
							38	35.56
							38	35.56
							38	35.56
							38	35.56
							38	35.56
							38	35.56
							38.06	35.56
							38	35.63
							38	35.63
							38.06	35.63
							38.06	35.56
							38.06	35.63
							38.06	35.63
							38.06	35.63
							38.13	35.63
							38.13	35.63
							38.06	35.63
							38.13	35.63
							38.13	35.69
							38.13	35.69
							38.13	35.63
							38.13	35.69
							38.13	35.69
							38.19	35.69
							38.19	35.69
							38.13	35.75
							38.19	35.69
							38.19	35.75
							38.19	35.75
							38.19	35.69
							38.19	35.69
							38.25	35.69
							38.25	35.75
							38.25	35.69
							38.25	35.75
							38.25	35.75
							38.25	35.81
							38.25	35.81
							38.25	35.81
							38.31	35.81
							38.25	35.81
							38.25	35.81
							38.31	35.81
							38.31	35.81
							38.31	35.81
							38.31	35.81
							38.31	35.81
							38.31	35.81
							38.31	35.81
							38.31	35.81
							38.31	35.81
							38.38	35.81
							38.38	35.81
							38.38	35.81
							38.38	35.81
							38.38	35.88
							38.38	35.81
							38.38	35.81
							38.38	35.81
							38.44	35.81
							38.38	35.81
							38.44	35.88
							38.44	35.88
							38.44	35.88
							38.44	35.88
							38.5	35.88
							38.44	35.88
							38.5	35.88
							38.44	35.81
							38.5	35.88
							38.56	35.88
							38.5	35.88
							38.5	35.88
							38.5	35.81
							38.5	35.88
							38.56	35.88
							38.56	35.88
							38.5	35.88
							38.56	35.88
							38.56	35.88
							38.56	35.88
							38.56	35.88
							38.63	35.81
							38.56	35.81
							38.63	35.88
							38.69	35.88
							38.63	35.88
							38.63	35.88
							38.63	35.88
							38.63	35.88
							38.63	35.88
							38.69	35.88
							38.63	35.94
							38.69	35.94
							38.69	35.94
							38.69	35.94
							38.69	35.94
							38.69	35.94
							38.75	36
							38.69	36
							38.75	35.94
							38.81	36
							38.75	36
							38.81	36
							38.75	36
							38.75	36
							38.81	36
							38.81	36.06
							38.81	36.06
							38.88	36.06
							38.88	36
							38.88	36.06
							38.94	36
							38.88	36
							38.88	36.06
							38.88	36.06
							38.94	36.06
							38.94	36.06
							38.94	36.13
							38.94	36.06
							38.94	36.06
							39	36.06
							38.94	36.13
							39	36.13
							39	36.06
							39	36.13
							39	36.13
							39.06	36.13
							39	36.13
							39.06	36.13
							39.13	36.19
							39.06	36.19
							39.06	36.19
							39.06	36.19
							39.06	36.19
							39.06	36.19
							39.06	36.19
							39.06	36.19
							39.06	36.19
							39.13	36.19
							39.13	36.19
							39.13	36.25
							39.13	36.19
							39.13	36.19
							39.13	36.25
							39.13	36.25
							39.13	36.25
							39.13	36.25
							39.19	36.25
							39.19	36.25
							39.19	36.25
							39.19	36.25
							39.19	36.25
							39.19	36.25
							39.25	36.31
							39.19	36.25
							39.19	36.25
							39.25	36.31
							39.25	36.31
							39.25	36.31
							39.25	36.31
							39.25	36.31
							39.25	36.31
							39.31	36.38
							39.31	36.31
							39.31	36.31
							39.38	36.31
							39.38	36.38
							39.38	36.38
							39.38	36.31
							39.38	36.38
							39.38	36.38
							39.44	36.38
							39.44	36.38
							39.44	36.31
							39.44	36.31
							39.44	36.38
							39.5	36.38
							39.44	36.38
							39.44	36.38
							39.5	36.38
							39.5	36.38
							39.5	36.38
							39.5	36.38
							39.5	36.38
							39.5	36.38
							39.56	36.38
							39.56	36.38
							39.5	36.44
							39.56	36.38
							39.56	36.44
							39.56	36.38
							39.56	36.38
							39.56	36.38
							39.56	36.38
							39.56	36.44
							39.63	36.38
							39.63	36.44
							39.63	36.38
							39.63	36.44
							39.69	36.44
							39.69	36.44
							39.69	36.44
							39.69	36.44
							39.69	36.44
							39.69	36.5
							39.75	36.44
							39.75	36.5
							39.75	36.44
							39.75	36.44
							39.75	36.5
							39.75	36.44
							39.81	36.5
							39.81	36.5
							39.75	36.5
							39.81	36.5
							39.88	36.5
							39.88	36.5
							39.88	36.5
							39.88	36.56
							39.88	36.56
							39.94	36.56
							39.88	36.56
							39.88	36.56
							39.88	36.56
							39.94	36.56
							40	36.63
							39.94	36.56
							39.94	36.63
							40	36.69
							40	36.69
							39.94	36.63
							40	36.63
							40	36.69
							40	36.69
							40.06	36.69
							40.13	36.69
							40.06	36.69
							40.13	36.69
							40.13	36.69
							40.06	36.69
							40.13	36.75
							40.06	36.69
							40.19	36.69
							40.19	36.75
							40.13	36.75
							40.19	36.75
							40.19	36.75
							40.19	36.75
							40.19	36.75
							40.19	36.75
							40.19	36.75
							40.19	36.75
							40.25	36.75
							40.19	36.81
							40.19	36.81
							40.25	36.81
							40.25	36.81
							40.31	36.81
							40.25	36.81
							40.25	36.81
							40.31	36.81
							40.31	36.81
							40.31	36.81
							40.31	36.81
							40.38	36.81
							40.38	36.88
							40.38	36.88
							40.38	36.81
							40.44	36.88
							40.44	36.88
							40.44	36.88
							40.44	36.81
							40.44	36.88
							40.44	36.88
							40.44	36.88
							40.44	36.88
							40.44	36.94
							40.5	36.88
							40.5	36.94
							40.5	36.94
							40.5	36.94
							40.5	36.88
							40.56	36.94
							40.5	36.94
							40.56	36.94
							40.56	36.94
							40.56	37
							40.56	36.94
							40.56	36.94
							40.56	36.94
							40.63	36.94
							40.63	36.94
							40.63	36.94
							40.63	37
							40.63	37
							40.63	37
							40.63	37
							40.69	37
							40.69	37.06
							40.75	37
							40.69	37
							40.75	37
							40.75	37.06
							40.75	37.06
							40.81	37
							40.75	37.06
							40.75	37.06
							40.81	37.06
							40.81	37.06
							40.81	37.06
							40.81	37.13
							40.81	37.13
							40.81	37.13
							40.88	37.13
							40.88	37.13
							40.88	37.19
							40.88	37.19
							40.88	37.13
							40.88	37.13
							40.94	37.19
							40.94	37.19
							40.94	37.19
							40.94	37.19
							40.94	37.19
							40.94	37.19
							40.94	37.19
							41	37.19
							41	37.25
							41	37.25
							41	37.31
							41.06	37.31
							41.06	37.31
							41.06	37.31
							41.06	37.31
							41.06	37.31
							41.13	37.31
							41.13	37.31
							41.13	37.31
							41.13	37.31
							41.19	37.38
							41.19	37.38
							41.19	37.38
							41.19	37.31
							41.19	37.38
							41.19	37.38
							41.19	37.44
							41.19	37.44
							41.25	37.44
							41.25	37.44
							41.25	37.44
							41.25	37.44
							41.31	37.44
							41.31	37.5
							41.31	37.5
							41.31	37.5
							41.31	37.44
							41.31	37.56
							41.38	37.5
							41.38	37.5
							41.38	37.5
							41.38	37.56
							41.38	37.56
							41.38	37.56
							41.44	37.56
							41.44	37.56
							41.44	37.56
							41.44	37.63
							41.5	37.63
							41.5	37.63
							41.44	37.63
							41.44	37.63
							41.5	37.63
							41.5	37.69
							41.5	37.69
							41.5	37.69
							41.56	37.69
							41.56	37.69
							41.5	37.69
							41.56	37.69
							41.63	37.75
							41.63	37.75
							41.63	37.75
							41.63	37.75
							41.63	37.75
							41.63	37.75
							41.63	37.75
							41.69	37.75
							41.69	37.75
							41.69	37.75
							41.69	37.81
							41.69	37.81
							41.69	37.81
							41.75	37.81
							41.75	37.81
							41.75	37.81
							41.75	37.81
							41.81	37.81
							41.81	37.81
							41.81	37.81
							41.81	37.81
							41.81	37.88
							41.88	37.88
							41.88	37.88
							41.88	37.81
							41.88	37.88
							41.88	37.88
							41.88	37.88
							41.88	37.94
							41.94	37.94
							41.94	37.94
							41.94	37.88
							41.94	37.94
							42	37.94
							42	38
							42	38
							42	38
							42	38.06
							42	38.06
							42.06	38.06
							42.06	38.06
							42.06	38.06
							42.06	38.06
							42.06	38.06
							42.13	38.13
							42.06	38.13
							42.13	38.13
							42.19	38.13
							42.13	38.19
							42.13	38.19
							42.13	38.19
							42.19	38.25
							42.19	38.25
							42.25	38.25
							42.25	38.25
							42.25	38.31
							42.25	38.38
							42.25	38.31
							42.25	38.31
							42.31	38.31
							42.31	38.31
							42.31	38.38
							42.31	38.38
							42.31	38.44
							42.31	38.44
							42.31	38.44
							42.38	38.5
							42.44	38.5
							42.44	38.5
							42.44	38.56
							42.5	38.56
							42.44	38.56
							42.44	38.56
							42.44	38.63
							42.44	38.63
							42.5	38.69
							42.5	38.69
							42.5	38.69
							42.44	38.69
							42.5	38.75
							42.5	38.75
							42.5	38.75
							42.56	38.75
							42.56	38.75
							42.56	38.81
							42.56	38.81
							42.56	38.81
							42.56	38.88
							42.56	38.88
							42.56	38.88
							42.63	38.94
							42.63	38.94
							42.69	38.94
							42.69	38.94
							42.69	38.94
							42.69	39
							42.69	39
							42.75	39
							42.75	39.06
							42.75	39.06
							42.75	39.06
							42.75	39.06
							42.75	39.13
							42.81	39.13
							42.81	39.13
							42.81	39.13
							42.81	39.19
							42.81	39.19
							42.81	39.25
							42.81	39.25
							42.88	39.25
							42.88	39.25
							42.88	39.31
							42.94	39.31
							42.88	39.31
							42.88	39.38
							42.94	39.38
							42.94	39.38
							42.94	39.38
							43	39.44
							43	39.44
							42.94	39.44
							43.06	39.5
							43	39.5
							43.06	39.5
							43.06	39.5
							43.06	39.56
							43.06	39.56
							43.06	39.56
							43.06	39.56
							43.13	39.63
							43.06	39.63
							43.13	39.63
							43.13	39.63
							43.19	39.69
							43.13	39.69
							43.13	39.69
							43.19	39.69
							43.13	39.75
							43.19	39.75
							43.19	39.75
							43.25	39.81
							43.25	39.88
							43.19	39.88
							43.25	39.88
							43.25	39.88
							43.25	39.88
							43.31	39.94
							43.31	39.94
							43.31	39.94
							43.31	39.94
							43.38	39.94
							43.38	40
							43.38	40
							43.38	40
							43.38	40.06
							43.44	40.06
							43.44	40.06
							43.44	40.06
							43.44	40.06
							43.44	40.06
							43.44	40.13
							43.44	40.13
							43.5	40.13
							43.5	40.19
							43.5	40.19
							43.56	40.19
							43.5	40.19
							43.56	40.25
							43.56	40.25
							43.56	40.31
							43.56	40.31
							43.63	40.31
							43.63	40.31
							43.63	40.31
							43.69	40.38
							43.63	40.38
							43.69	40.38
							43.69	40.38
							43.69	40.44
							43.69	40.44
							43.75	40.5
							43.75	40.44
							43.75	40.5
							43.75	40.5
							43.75	40.56
							43.81	40.56
							43.75	40.56
							43.81	40.56
							43.81	40.56
							43.81	40.63
							43.88	40.56
							43.81	40.63
							43.81	40.63
							43.88	40.63
							43.88	40.63
							43.88	40.63
							43.88	40.69
							43.94	40.69
							43.94	40.75
							43.94	40.69
							43.94	40.75
							43.94	40.75
							44	40.75
							44	40.81
							44	40.81
							44	40.81
							44	40.88
							44	40.81
							44	40.81
							44	40.88
							44	40.88
							44.06	40.88
							44.06	40.94
							44.06	40.94
							44.06	40.94
							44.13	41
							44.06	41
							44.13	41
							44.13	41.06
							44.19	41.06
							44.13	41.06
							44.19	41.06
							44.19	41.06
							44.13	41.06
							44.25	41.13
							44.19	41.13
							44.19	41.13
							44.25	41.19
							44.25	41.19
							44.31	41.19
							44.31	41.19
							44.31	41.25
							44.31	41.25
							44.38	41.25
							44.31	41.25
							44.31	41.25
							44.38	41.31
							44.38	41.31
							44.38	41.31
							44.38	41.31
							44.38	41.38
							44.44	41.38
							44.44	41.38
							44.5	41.38
							44.5	41.38
							44.5	41.44
							44.5	41.44
							44.44	41.44
							44.5	41.44
							44.5	41.5
							44.5	41.5
							44.56	41.5
							44.5	41.5
							44.56	41.5
							44.56	41.56
							44.56	41.56
							44.56	41.56
							44.56	41.56
							44.63	41.63
							44.63	41.63
							44.63	41.63
							44.63	41.63
							44.63	41.63
							44.63	41.63
							44.69	41.63
							44.63	41.69
							44.63	41.69
							44.69	41.69
							44.69	41.69
							44.69	41.69
							44.75	41.75
							44.75	41.75
							44.75	41.75
							44.81	41.75
							44.75	41.75
							44.81	41.75
							44.81	41.81
							44.81	41.81
							44.81	41.81
							44.81	41.81
							44.81	41.88
							44.81	41.88
							44.88	41.88
							44.88	41.88
							44.88	41.88
							44.88	41.94
							44.94	41.94
							44.94	41.94
							44.94	41.94
							45	41.94
							45	41.94
							45	41.94
							45	41.94
							45	41.94
							45	41.94
							45	42
							45	42
							45.06	42
							45.06	42
							45.06	42
							45.13	42
							45.13	42
							45.13	42
							45.19	42.06
							45.25	42.06
							45.25	42.06
							45.25	42.06
							45.25	42.06
							45.31	42.06
							45.31	42.06
							45.25	42.06
							45.25	42.06
							45.31	42.13
							45.31	42.06
							45.38	42.06
							45.31	42.06
							45.38	42.13
							45.38	42.13
							45.38	42.13
							45.44	42.06
							45.44	42.06
							45.44	42.13
							45.44	42.13
							45.5	42.13
							45.5	42.13
							45.56	42.13
							45.44	42.19
							45.44	42.19
							45.44	42.19
							45.44	42.19
							45.44	42.13
							45.44	42.13
							45.44	42.13
							45.5	42.13
							45.5	42.19
							45.5	42.13
							45.56	42.13
							45.56	42.13
							45.5	42.13
							45.5	42.13
							45.56	42.13
							45.66	42.13
							45.56	42.13
							45.5	42.13
							45.5	42.13
							45.5	42.13
							45.5	42.13
							45.56	42.06
							45.66	42.06
							45.56	42.06
							45.56	42.06
							45.56	42.06
							45.56	42.06
							45.56	42.19
							45.56	42.06
							45.5	42.13
							45.56	42.13
							45.66	42.06
							45.66	42.19
							45.66	42.13
							45.56	42.13
							45.66	42.06
							45.66	42.06
							45.56	42.13
							45.66	42.13
							45.66	42.13
							45.56	42.13

## Sheet: 51
Wavelength	ecoFlex + normal emittance	ecoFlex + Ag/Ppy emittance	Pure PNIPAm Ibb	Ag/PPy Ibb	Pure PNIPAm Prad	Ag/PPy Prad	Pure PNIPAm Temp	Ag/PPy Temp	Pure PNIPAm Temp (K)	Ag/PPy Temp (K)	Pure PNIPAm Prad SUM	Ag/PPy Prad SUM
7.5	0.943997	0.841378	14.0476	14.0476	13.2609	11.8194	0	0	273.15	273.15	112.583	101.112
7.51	0.951354	0.844898	14.0856	14.0856	13.4004	11.9009	31.44	33.5
7.52	0.953562	0.846493	14.1234	14.1234	13.4676	11.9554	31.44	33.5
7.53	0.951025	0.846686	14.1612	14.1612	13.4676	11.9901	31.44	33.44
7.54	0.948566	0.845302	14.1988	14.1988	13.4685	12.0022	31.5	33.5
7.55	0.950639	0.842488	14.2362	14.2362	13.5335	11.9939	31.5	33.44
7.56	0.958979	0.839606	14.2736	14.2736	13.6881	11.9842	31.5	33.44
7.57	0.970977	0.83824	14.3108	14.3108	13.8955	11.9959	31.5	33.44
7.58	0.969834	0.839698	14.3479	14.3479	13.9151	12.0479	31.5	33.44
7.59	0.952262	0.840601	14.3849	14.3849	13.6982	12.0919	31.5	33.44
7.6	0.94756	0.841614	14.4217	14.4217	13.6655	12.1375	31.5	33.44
7.61	0.957853	0.844772	14.4585	14.4585	13.8491	12.2141	31.5	33.5
7.62	0.966444	0.844097	14.4951	14.4951	14.0087	12.2352	31.56	33.5
7.63	0.966686	0.840378	14.5315	14.5315	14.0474	12.212	31.5	33.5
7.64	0.964497	0.838955	14.5679	14.5679	14.0507	12.2218	31.56	33.44
7.65	0.964695	0.841931	14.6041	14.6041	14.0885	12.2956	31.5	33.5
7.66	0.961029	0.845416	14.6402	14.6402	14.0696	12.377	31.5	33.44
7.67	0.950785	0.848437	14.6761	14.6761	13.9538	12.4518	31.56	33.44
7.68	0.943666	0.848715	14.7119	14.7119	13.8832	12.4863	31.56	33.44
7.69	0.942607	0.848714	14.7476	14.7476	13.9012	12.5165	31.56	33.5
7.7	0.947018	0.849796	14.7832	14.7832	14	12.5627	31.56	33.5
7.71	0.952901	0.849119	14.8186	14.8186	14.1207	12.5828	31.56	33.5
7.72	0.9576	0.847127	14.8539	14.8539	14.2241	12.5832	31.56	33.5
7.73	0.959967	0.846497	14.8891	14.8891	14.2931	12.6036	31.56	33.44
7.74	0.959182	0.848277	14.9242	14.9242	14.315	12.6598	31.62	33.44
7.75	0.954489	0.848885	14.9591	14.9591	14.2783	12.6985	31.56	33.44
7.76	0.947765	0.847846	14.9939	14.9939	14.2107	12.7125	31.62	33.44
7.77	0.942295	0.847426	15.0285	15.0285	14.1613	12.7355	31.56	33.44
7.78	0.941184	0.848752	15.063	15.063	14.1771	12.7848	31.56	33.44
7.79	0.944468	0.85013	15.0974	15.0974	14.259	12.8348	31.56	33.5
7.8	0.950029	0.850515	15.1316	15.1316	14.3755	12.8697	31.56	33.5
7.81	0.95448	0.850929	15.1658	15.1658	14.4754	12.905	31.62	33.5
7.82	0.95326	0.853481	15.1997	15.1997	14.4893	12.9727	31.62	33.44
7.83	0.953467	0.855926	15.2336	15.2336	14.5247	13.0388	31.62	33.44
7.84	0.955139	0.854566	15.2673	15.2673	14.5824	13.0469	31.62	33.5
7.85	0.953247	0.849769	15.3009	15.3009	14.5855	13.0022	31.69	33.44
7.86	0.952731	0.845362	15.3343	15.3343	14.6095	12.963	31.69	33.44
7.87	0.958565	0.844567	15.3676	15.3676	14.7309	12.979	31.62	33.44
7.88	0.965796	0.846346	15.4008	15.4008	14.874	13.0344	31.62	33.5
7.89	0.959602	0.847788	15.4338	15.4338	14.8103	13.0846	31.62	33.5
7.9	0.955269	0.850692	15.4667	15.4667	14.7749	13.1574	31.62	33.5
7.91	0.955302	0.853537	15.4995	15.4995	14.8067	13.2294	31.69	33.5
7.92	0.95667	0.854341	15.5321	15.5321	14.8591	13.2697	31.69	33.5
7.93	0.955403	0.852786	15.5646	15.5646	14.8705	13.2733	31.75	33.44
7.94	0.950022	0.852156	15.597	15.597	14.8175	13.2911	31.69	33.5
7.95	0.953285	0.850373	15.6292	15.6292	14.8991	13.2906	31.75	33.5
7.96	0.963354	0.847491	15.6613	15.6613	15.0874	13.2728	31.69	33.5
7.97	0.970408	0.8482	15.6932	15.6932	15.2288	13.311	31.69	33.5
7.98	0.969752	0.850828	15.725	15.725	15.2494	13.3793	31.75	33.5
7.99	0.961559	0.850054	15.7567	15.7567	15.151	13.3941	31.75	33.5
8	0.95275	0.843342	15.7882	15.7882	15.0422	13.3149	31.81	33.5
8.01	0.944752	0.843449	15.8196	15.8196	14.9456	13.3431	31.75	33.5
8.02	0.941271	0.848066	15.8509	15.8509	14.92	13.4426	31.81	33.5
8.03	0.943342	0.852733	15.882	15.882	14.9822	13.5431	31.81	33.56
8.04	0.949078	0.853883	15.913	15.913	15.1027	13.5878	31.81	33.56
8.05	0.948491	0.853259	15.9438	15.9438	15.1226	13.6042	31.81	33.56
8.06	0.949686	0.850509	15.9745	15.9745	15.1708	13.5865	31.81	33.56
8.07	0.956696	0.843981	16.0051	16.0051	15.312	13.508	31.81	33.56
8.08	0.963242	0.836736	16.0355	16.0355	15.4461	13.4175	31.81	33.56
8.09	0.962956	0.832504	16.0658	16.0658	15.4707	13.3749	31.87	33.56
8.1	0.955909	0.83506	16.096	16.096	15.3863	13.4411	31.94	33.56
8.11	0.955136	0.839818	16.126	16.126	15.4025	13.5429	31.87	33.56
8.12	0.956962	0.843794	16.1558	16.1558	15.4605	13.6322	31.87	33.63
8.13	0.957877	0.846437	16.1856	16.1856	15.5038	13.7001	31.94	33.63
8.14	0.954591	0.847877	16.2152	16.2152	15.4789	13.7485	31.87	33.56
8.15	0.952895	0.848154	16.2446	16.2446	15.4794	13.7779	31.94	33.56
8.16	0.955995	0.848303	16.2739	16.2739	15.5578	13.8052	31.94	33.63
8.17	0.959414	0.848203	16.3031	16.3031	15.6414	13.8283	31.94	33.63
8.18	0.960678	0.847844	16.3321	16.3321	15.6899	13.8471	31.94	33.56
8.19	0.958207	0.847348	16.361	16.361	15.6772	13.8635	32	33.56
8.2	0.95387	0.846723	16.3898	16.3898	15.6337	13.8776	32	33.56
8.21	0.951931	0.847069	16.4184	16.4184	15.6292	13.9075	31.94	33.56
8.22	0.953555	0.848556	16.4469	16.4469	15.683	13.9561	32	33.56
8.23	0.959433	0.851175	16.4752	16.4752	15.8068	14.0233	32	33.56
8.24	0.958534	0.851071	16.5034	16.5034	15.8191	14.0456	32	33.56
8.25	0.953447	0.85077	16.5314	16.5314	15.7619	14.0645	32	33.56
8.26	0.948434	0.851687	16.5594	16.5594	15.7054	14.1034	32.06	33.56
8.27	0.946663	0.854574	16.5871	16.5871	15.7024	14.1749	32	33.56
8.28	0.945418	0.854676	16.6148	16.6148	15.7079	14.2002	32.06	33.56
8.29	0.943645	0.849382	16.6422	16.6422	15.7044	14.1356	32.06	33.56
8.3	0.942249	0.844767	16.6696	16.6696	15.7069	14.0819	32.06	33.63
8.31	0.942016	0.844304	16.6968	16.6968	15.7287	14.0972	32.06	33.56
8.32	0.945756	0.849371	16.7239	16.7239	15.8167	14.2048	32.06	33.56
8.33	0.953484	0.848471	16.7508	16.7508	15.9716	14.2126	32.06	33.56
8.34	0.958924	0.845047	16.7776	16.7776	16.0884	14.1779	32.06	33.56
8.35	0.959149	0.841206	16.8042	16.8042	16.1178	14.1358	32.06	33.56
8.36	0.958118	0.842073	16.8308	16.8308	16.1258	14.1727	32.13	33.56
8.37	0.960298	0.843446	16.8571	16.8571	16.1879	14.2181	32.13	33.5
8.38	0.960951	0.846805	16.8834	16.8834	16.2241	14.2969	32.13	33.56
8.39	0.957021	0.853133	16.9094	16.9094	16.1827	14.426	32.06	33.56
8.4	0.954456	0.857215	16.9354	16.9354	16.1641	14.5173	32.13	33.56
8.41	0.950539	0.85436	16.9612	16.9612	16.1223	14.491	32.13	33.56
8.42	0.945007	0.847153	16.9869	16.9869	16.0527	14.3905	32.13	33.56
8.43	0.937283	0.838147	17.0124	17.0124	15.9454	14.2589	32.19	33.56
8.44	0.938021	0.834843	17.0378	17.0378	15.9818	14.2239	32.19	33.56
8.45	0.944031	0.837051	17.063	17.063	16.108	14.2826	32.13	33.56
8.46	0.954274	0.843556	17.0881	17.0881	16.3067	14.4148	32.13	33.56
8.47	0.966944	0.851024	17.1131	17.1131	16.5474	14.5636	32.19	33.56
8.48	0.971361	0.852361	17.1379	17.1379	16.6471	14.6077	32.19	33.56
8.49	0.969619	0.850839	17.1626	17.1626	16.6412	14.6026	32.19	33.56
8.5	0.962075	0.847601	17.1871	17.1871	16.5353	14.5678	32.13	33.56
8.51	0.957567	0.852193	17.2116	17.2116	16.4812	14.6676	32.13	33.56
8.52	0.95244	0.858275	17.2358	17.2358	16.4161	14.7931	32.13	33.5
8.53	0.946257	0.862798	17.2599	17.2599	16.3323	14.8918	32.19	33.56
8.54	0.937665	0.858499	17.2839	17.2839	16.2065	14.8382	32.19	33.56
8.55	0.9378	0.847994	17.3078	17.3078	16.2312	14.6769	32.25	33.56
8.56	0.942753	0.837434	17.3315	17.3315	16.3393	14.514	32.19	33.56
8.57	0.951864	0.82888	17.3551	17.3551	16.5197	14.3853	32.25	33.5
8.58	0.957703	0.829408	17.3785	17.3785	16.6434	14.4139	32.19	33.56
8.59	0.961762	0.833038	17.4018	17.4018	16.7364	14.4963	32.25	33.5
8.6	0.963162	0.838073	17.4249	17.4249	16.783	14.6034	32.25	33.56
8.61	0.956784	0.838183	17.4479	17.4479	16.6939	14.6246	32.19	33.56
8.62	0.946867	0.83494	17.4708	17.4708	16.5425	14.5871	32.19	33.56
8.63	0.93877	0.83168	17.4935	17.4935	16.4224	14.549	32.19	33.56
8.64	0.938647	0.83163	17.5161	17.5161	16.4415	14.567	32.19	33.56
8.65	0.9417	0.835033	17.5386	17.5386	16.5161	14.6453	32.25	33.56
8.66	0.944846	0.838385	17.5609	17.5609	16.5924	14.7228	32.19	33.56
8.67	0.947299	0.840759	17.5831	17.5831	16.6564	14.7832	32.25	33.56
8.68	0.950667	0.837768	17.6051	17.6051	16.7366	14.749	32.25	33.56
8.69	0.951414	0.834029	17.627	17.627	16.7706	14.7015	32.25	33.56
8.7	0.949678	0.829975	17.6488	17.6488	16.7607	14.6481	32.25	33.5
8.71	0.950162	0.829583	17.6704	17.6704	16.7898	14.6591	32.25	33.5
8.72	0.948358	0.828401	17.6919	17.6919	16.7783	14.656	32.25	33.5
8.73	0.945088	0.826904	17.7133	17.7133	16.7406	14.6472	32.19	33.5
8.74	0.942877	0.827187	17.7345	17.7345	16.7215	14.6698	32.25	33.5
8.75	0.948646	0.831893	17.7556	17.7556	16.8438	14.7708	32.25	33.5
8.76	0.958357	0.838478	17.7765	17.7765	17.0363	14.9052	32.25	33.56
8.77	0.966142	0.842512	17.7973	17.7973	17.1948	14.9945	32.31	33.5
8.78	0.967571	0.842667	17.818	17.818	17.2402	15.0146	32.31	33.56
8.79	0.963973	0.841885	17.8385	17.8385	17.1959	15.018	32.31	33.56
8.8	0.951853	0.844325	17.8589	17.8589	16.9991	15.0787	32.31	33.56
8.81	0.94634	0.844224	17.8792	17.8792	16.9198	15.094	32.31	33.56
8.82	0.946642	0.841837	17.8993	17.8993	16.9442	15.0683	32.31	33.63
8.83	0.958461	0.834838	17.9193	17.9193	17.1749	14.9597	32.31	33.56
8.84	0.960321	0.82757	17.9392	17.9392	17.2273	14.8459	32.31	33.56
8.85	0.957767	0.82108	17.9589	17.9589	17.2004	14.7457	32.31	33.63
8.86	0.953808	0.818065	17.9784	17.9784	17.148	14.7075	32.31	33.56
8.87	0.95997	0.821214	17.9979	17.9979	17.2774	14.7801	32.31	33.63
8.88	0.96899	0.82648	18.0172	18.0172	17.4585	14.8909	32.31	33.63
8.89	0.970034	0.828681	18.0364	18.0364	17.4959	14.9464	32.38	33.63
8.9	0.965117	0.831557	18.0554	18.0554	17.4256	15.0141	32.31	33.63
8.91	0.957	0.835192	18.0743	18.0743	17.2971	15.0955	32.38	33.56
8.92	0.948926	0.841672	18.0931	18.0931	17.169	15.2284	32.31	33.56
8.93	0.93813	0.840833	18.1117	18.1117	16.9912	15.2289	32.31	33.56
8.94	0.925942	0.834501	18.1302	18.1302	16.7876	15.1297	32.38	33.63
8.95	0.923355	0.820918	18.1486	18.1486	16.7576	14.8985	32.38	33.63
8.96	0.925987	0.811216	18.1668	18.1668	16.8223	14.7372	32.38	33.63
8.97	0.933706	0.805297	18.1849	18.1849	16.9794	14.6443	32.38	33.56
8.98	0.934047	0.810129	18.2029	18.2029	17.0024	14.7467	32.38	33.63
8.99	0.934864	0.816082	18.2208	18.2208	17.0339	14.8696	32.38	33.63
9	0.93688	0.822981	18.2385	18.2385	17.0872	15.0099	32.31	33.63
9.01	0.950529	0.824144	18.256	18.256	17.3529	15.0456	32.38	33.56
9.02	0.964094	0.824074	18.2735	18.2735	17.6173	15.0587	32.38	33.63
9.03	0.971747	0.823589	18.2908	18.2908	17.774	15.0641	32.38	33.63
9.04	0.973034	0.826567	18.308	18.308	17.8143	15.1328	32.38	33.63
9.05	0.971858	0.830476	18.325	18.325	17.8093	15.2185	32.44	33.63
9.06	0.971949	0.830924	18.3419	18.3419	17.8274	15.2407	32.44	33.63
9.07	0.966438	0.831953	18.3587	18.3587	17.7425	15.2736	32.38	33.63
9.08	0.956295	0.833461	18.3753	18.3753	17.5722	15.3151	32.44	33.56
9.09	0.948718	0.835972	18.3919	18.3919	17.4487	15.3751	32.44	33.63
9.1	0.944394	0.835567	18.4082	18.4082	17.3846	15.3813	32.44	33.63
9.11	0.945501	0.830058	18.4245	18.4245	17.4204	15.2934	32.44	33.63
9.12	0.947018	0.825013	18.4406	18.4406	17.4636	15.2138	32.44	33.63
9.13	0.948211	0.820622	18.4566	18.4566	17.5008	15.1459	32.44	33.56
9.14	0.947128	0.818847	18.4725	18.4725	17.4958	15.1261	32.44	33.63
9.15	0.943057	0.819721	18.4882	18.4882	17.4355	15.1552	32.44	33.63
9.16	0.936582	0.822728	18.5039	18.5039	17.3304	15.2236	32.44	33.63
9.17	0.933047	0.8295	18.5193	18.5193	17.2794	15.3618	32.5	33.63
9.18	0.928919	0.834258	18.5347	18.5347	17.2172	15.4627	32.5	33.63
9.19	0.923098	0.834147	18.5499	18.5499	17.1234	15.4734	32.5	33.56
9.2	0.917435	0.835316	18.565	18.565	17.0322	15.5077	32.5	33.56
9.21	0.912738	0.837305	18.58	18.58	16.9587	15.5571	32.5	33.56
9.22	0.922823	0.843331	18.5948	18.5948	17.1597	15.6816	32.5	33.56
9.23	0.938004	0.844882	18.6095	18.6095	17.4558	15.7229	32.5	33.56
9.24	0.960266	0.840212	18.6241	18.6241	17.8841	15.6482	32.5	33.63
9.25	0.970031	0.832328	18.6386	18.6386	18.08	15.5134	32.5	33.56
9.26	0.974114	0.824437	18.6529	18.6529	18.1701	15.3782	32.5	33.63
9.27	0.963788	0.823164	18.6671	18.6671	17.9912	15.3661	32.56	33.63
9.28	0.959145	0.822309	18.6812	18.6812	17.918	15.3617	32.56	33.63
9.29	0.960983	0.82193	18.6952	18.6952	17.9657	15.3661	32.56	33.63
9.3	0.961871	0.821965	18.709	18.709	17.9956	15.3781	32.63	33.63
9.31	0.960728	0.823455	18.7227	18.7227	17.9874	15.4173	32.63	33.63
9.32	0.948216	0.833498	18.7363	18.7363	17.766	15.6167	32.56	33.63
9.33	0.937208	0.844334	18.7497	18.7497	17.5724	15.8311	32.63	33.63
9.34	0.927949	0.856094	18.7631	18.7631	17.4112	16.063	32.63	33.63
9.35	0.924658	0.85667	18.7763	18.7763	17.3616	16.0851	32.63	33.63
9.36	0.923024	0.853153	18.7894	18.7894	17.343	16.0302	32.63	33.56
9.37	0.921353	0.840404	18.8023	18.8023	17.3236	15.8015	32.63	33.63
9.38	0.922544	0.831408	18.8152	18.8152	17.3578	15.6431	32.69	33.56
9.39	0.927967	0.827961	18.8279	18.8279	17.4716	15.5888	32.69	33.56
9.4	0.942921	0.830263	18.8405	18.8405	17.7651	15.6425	32.69	33.63
9.41	0.961862	0.834969	18.8529	18.8529	18.1339	15.7416	32.75	33.63
9.42	0.969861	0.836257	18.8653	18.8653	18.2967	15.7762	32.75	33.56
9.43	0.972508	0.836689	18.8775	18.8775	18.3585	15.7946	32.75	33.63
9.44	0.96201	0.835017	18.8896	18.8896	18.172	15.7731	32.75	33.56
9.45	0.949831	0.83295	18.9016	18.9016	17.9533	15.7441	32.75	33.56
9.46	0.936395	0.830587	18.9135	18.9135	17.7105	15.7093	32.75	33.63
9.47	0.928406	0.831885	18.9252	18.9252	17.5703	15.7436	32.81	33.56
9.48	0.922808	0.834345	18.9368	18.9368	17.475	15.7998	32.81	33.56
9.49	0.927718	0.84058	18.9483	18.9483	17.5787	15.9276	32.81	33.63
9.5	0.932526	0.845166	18.9597	18.9597	17.6804	16.0241	32.81	33.63
9.51	0.937171	0.847096	18.971	18.971	17.779	16.0702	32.81	33.63
9.52	0.935005	0.845055	18.9821	18.9821	17.7483	16.0409	32.88	33.63
9.53	0.929018	0.840787	18.9931	18.9931	17.645	15.9692	32.81	33.63
9.54	0.936806	0.83823	19.004	19.004	17.8031	15.9297	32.88	33.63
9.55	0.947385	0.837147	19.0148	19.0148	18.0143	15.9182	32.88	33.63
9.56	0.965045	0.844077	19.0255	19.0255	18.3604	16.059	32.94	33.63
9.57	0.97315	0.848831	19.036	19.036	18.5249	16.1584	32.88	33.63
9.58	0.965317	0.849958	19.0464	19.0464	18.3859	16.1887	32.94	33.63
9.59	0.957926	0.845051	19.0568	19.0568	18.255	16.1039	32.94	33.63
9.6	0.950822	0.836229	19.067	19.067	18.1293	15.9443	32.88	33.63
9.61	0.952991	0.833705	19.077	19.077	18.1803	15.9046	32.94	33.63
9.62	0.956547	0.832753	19.087	19.087	18.2576	15.8948	33	33.56
9.63	0.950855	0.83742	19.0969	19.0969	18.1583	15.9921	32.94	33.63
9.64	0.946569	0.841145	19.1066	19.1066	18.0857	16.0714	33	33.63
9.65	0.946234	0.842218	19.1162	19.1162	18.0884	16.1	33	33.63
9.66	0.95	0.842608	19.1257	19.1257	18.1694	16.1155	33	33.63
9.67	0.958434	0.842221	19.1351	19.1351	18.3397	16.116	33	33.56
9.68	0.962526	0.840646	19.1444	19.1444	18.427	16.0936	33	33.63
9.69	0.964445	0.838476	19.1535	19.1535	18.4725	16.0598	33	33.63
9.7	0.963535	0.833409	19.1626	19.1626	18.4638	15.9703	33.06	33.63
9.71	0.962024	0.828006	19.1715	19.1715	18.4434	15.8741	33	33.56
9.72	0.957543	0.825752	19.1803	19.1803	18.366	15.8382	33	33.63
9.73	0.952928	0.824004	19.189	19.189	18.2858	15.8118	33.06	33.63
9.74	0.94784	0.824036	19.1976	19.1976	18.1963	15.8195	33.06	33.63
9.75	0.941641	0.823825	19.2061	19.2061	18.0853	15.8225	33.06	33.63
9.76	0.93373	0.823239	19.2145	19.2145	17.9411	15.8181	33.13	33.63
9.77	0.925319	0.826252	19.2227	19.2227	17.7871	15.8828	33.13	33.63
9.78	0.916511	0.832119	19.2309	19.2309	17.6253	16.0024	33.13	33.63
9.79	0.917305	0.838456	19.2389	19.2389	17.6479	16.131	33.13	33.63
9.8	0.921919	0.84498	19.2468	19.2468	17.744	16.2632	33.13	33.63
9.81	0.932343	0.842968	19.2546	19.2546	17.9519	16.2311	33.13	33.63
9.82	0.943617	0.839602	19.2623	19.2623	18.1763	16.1727	33.13	33.63
9.83	0.949877	0.832766	19.2699	19.2699	18.3041	16.0474	33.19	33.63
9.84	0.954883	0.826589	19.2774	19.2774	18.4077	15.9345	33.19	33.63
9.85	0.952574	0.824251	19.2848	19.2848	18.3702	15.8955	33.19	33.63
9.86	0.948914	0.823204	19.2921	19.2921	18.3065	15.8813	33.13	33.63
9.87	0.941708	0.825548	19.2992	19.2992	18.1742	15.9324	33.13	33.63
9.88	0.936219	0.828826	19.3063	19.3063	18.0749	16.0016	33.19	33.69
9.89	0.933322	0.833516	19.3132	19.3132	18.0254	16.0979	33.19	33.63
9.9	0.932484	0.837936	19.3201	19.3201	18.0156	16.189	33.25	33.69
9.91	0.933595	0.842101	19.3268	19.3268	18.0434	16.2751	33.25	33.63
9.92	0.936752	0.844497	19.3334	19.3334	18.1106	16.327	33.25	33.63
9.93	0.941153	0.845817	19.3399	19.3399	18.2018	16.358	33.25	33.69
9.94	0.945454	0.843604	19.3463	19.3463	18.2911	16.3206	33.25	33.63
9.95	0.949717	0.840034	19.3526	19.3526	18.3795	16.2569	33.31	33.63
9.96	0.952267	0.836179	19.3588	19.3588	18.4348	16.1874	33.31	33.63
9.97	0.954431	0.832259	19.3649	19.3649	18.4825	16.1166	33.25	33.63
9.98	0.960169	0.834506	19.3709	19.3709	18.5993	16.1651	33.31	33.69
9.99	0.966295	0.83742	19.3768	19.3768	18.7237	16.2265	33.31	33.69
10	0.971114	0.84181	19.3826	19.3826	18.8227	16.3164	33.31	33.69
10.01	0.975467	0.845903	19.3882	19.3882	18.9126	16.4006	33.38	33.69
10.02	0.971817	0.844107	19.3938	19.3938	18.8472	16.3704	33.38	33.63
10.03	0.967531	0.842252	19.3993	19.3993	18.7694	16.3391	33.38	33.63
10.04	0.958411	0.839955	19.4046	19.4046	18.5976	16.299	33.44	33.69
10.05	0.95043	0.838675	19.4099	19.4099	18.4478	16.2786	33.38	33.75
10.06	0.947905	0.842269	19.4151	19.4151	18.4036	16.3527	33.44	33.69
10.07	0.946984	0.845472	19.4201	19.4201	18.3906	16.4192	33.38	33.69
10.08	0.951699	0.847308	19.4251	19.4251	18.4868	16.459	33.5	33.69
10.09	0.955008	0.848399	19.4299	19.4299	18.5558	16.4843	33.44	33.69
10.1	0.954378	0.847402	19.4347	19.4347	18.548	16.469	33.44	33.63
10.11	0.954206	0.846635	19.4394	19.4394	18.5492	16.458	33.5	33.75
10.12	0.955125	0.846413	19.4439	19.4439	18.5714	16.4576	33.5	33.69
10.13	0.956681	0.845395	19.4484	19.4484	18.6059	16.4416	33.56	33.69
10.14	0.959577	0.842706	19.4527	19.4527	18.6664	16.3929	33.56	33.69
10.15	0.961155	0.841418	19.457	19.457	18.7012	16.3714	33.56	33.69
10.16	0.960182	0.84284	19.4611	19.4611	18.6862	16.4026	33.5	33.69
10.17	0.959087	0.84567	19.4652	19.4652	18.6688	16.4611	33.56	33.69
10.18	0.957766	0.851101	19.4691	19.4691	18.6469	16.5702	33.56	33.75
10.19	0.956144	0.854681	19.473	19.473	18.619	16.6432	33.63	33.75
10.2	0.953973	0.85488	19.4768	19.4768	18.5803	16.6503	33.63	33.75
10.21	0.953376	0.854144	19.4804	19.4804	18.5722	16.6391	33.63	33.75
10.22	0.955717	0.851661	19.484	19.484	18.6212	16.5938	33.63	33.75
10.23	0.958662	0.850352	19.4875	19.4875	18.6819	16.5712	33.63	33.75
10.24	0.962802	0.851366	19.4909	19.4909	18.7658	16.5939	33.63	33.69
10.25	0.964732	0.851768	19.4941	19.4941	18.8066	16.6045	33.69	33.69
10.26	0.961846	0.850834	19.4973	19.4973	18.7534	16.589	33.69	33.69
10.27	0.958237	0.849924	19.5004	19.5004	18.686	16.5739	33.69	33.75
10.28	0.952818	0.849074	19.5034	19.5034	18.5832	16.5598	33.69	33.75
10.29	0.948707	0.849571	19.5063	19.5063	18.5058	16.572	33.69	33.75
10.3	0.948553	0.854141	19.5091	19.5091	18.5054	16.6635	33.75	33.75
10.31	0.949611	0.858148	19.5118	19.5118	18.5286	16.744	33.75	33.75
10.32	0.955422	0.859942	19.5144	19.5144	18.6445	16.7813	33.69	33.81
10.33	0.960974	0.861238	19.517	19.517	18.7553	16.8087	33.75	33.75
10.34	0.965049	0.859698	19.5194	19.5194	18.8372	16.7808	33.75	33.81
10.35	0.968577	0.858241	19.5217	19.5217	18.9083	16.7544	33.75	33.81
10.36	0.966447	0.857631	19.524	19.524	18.8689	16.7444	33.75	33.81
10.37	0.964275	0.85701	19.5261	19.5261	18.8286	16.7341	33.75	33.75
10.38	0.959846	0.855829	19.5282	19.5282	18.7441	16.7128	33.81	33.81
10.39	0.955416	0.854648	19.5302	19.5302	18.6594	16.6914	33.81	33.81
10.4	0.953988	0.853729	19.532	19.532	18.6333	16.6751	33.75	33.81
10.41	0.952751	0.852827	19.5338	19.5338	18.6109	16.659	33.81	33.75
10.42	0.953519	0.85533	19.5355	19.5355	18.6275	16.7093	33.81	33.81
10.43	0.954631	0.858417	19.5371	19.5371	18.6508	16.771	33.81	33.75
10.44	0.953533	0.859583	19.5387	19.5387	18.6308	16.7951	33.81	33.81
10.45	0.951732	0.860138	19.5401	19.5401	18.5969	16.8072	33.81	33.81
10.46	0.951275	0.857935	19.5414	19.5414	18.5893	16.7653	33.81	33.75
10.47	0.951525	0.854283	19.5427	19.5427	18.5954	16.695	33.81	33.81
10.48	0.953254	0.852419	19.5439	19.5439	18.6303	16.6595	33.88	33.81
10.49	0.956225	0.852056	19.5449	19.5449	18.6893	16.6534	33.88	33.81
10.5	0.958685	0.852223	19.5459	19.5459	18.7384	16.6575	33.88	33.88
10.51	0.960448	0.853113	19.5468	19.5468	18.7737	16.6757	33.88	33.81
10.52	0.961632	0.854485	19.5476	19.5476	18.7976	16.7032	33.88	33.88
10.53	0.961428	0.857012	19.5484	19.5484	18.7943	16.7532	33.88	33.81
10.54	0.960598	0.85943	19.549	19.549	18.7787	16.801	33.94	33.75
10.55	0.9564	0.861269	19.5496	19.5496	18.6972	16.8374	33.88	33.81
10.56	0.952214	0.86306	19.55	19.55	18.6158	16.8728	33.94	33.88
10.57	0.94922	0.860282	19.5504	19.5504	18.5576	16.8189	33.94	33.81
10.58	0.946226	0.857504	19.5507	19.5507	18.4994	16.7648	33.94	33.88
10.59	0.945375	0.85578	19.5509	19.5509	18.483	16.7313	33.94	33.81
10.6	0.944886	0.854234	19.5511	19.5511	18.4735	16.7012	33.94	33.81
10.61	0.943522	0.855392	19.5511	19.5511	18.4469	16.7239	33.94	33.81
10.62	0.941769	0.857756	19.5511	19.5511	18.4126	16.77	33.94	33.81
10.63	0.940869	0.860303	19.5509	19.5509	18.3949	16.8197	34	33.81
10.64	0.940762	0.863019	19.5507	19.5507	18.3926	16.8726	33.94	33.88
10.65	0.942283	0.864948	19.5504	19.5504	18.422	16.9101	33.94	33.81
10.66	0.947005	0.865331	19.5501	19.5501	18.514	16.9173	33.94	33.81
10.67	0.951696	0.865711	19.5496	19.5496	18.6053	16.9243	33.94	33.81
10.68	0.956211	0.866082	19.5491	19.5491	18.693	16.9311	34	33.81
10.69	0.960725	0.866452	19.5485	19.5485	18.7807	16.9378	34	33.81
10.7	0.959323	0.865115	19.5478	19.5478	18.7526	16.9111	34	33.81
10.71	0.957588	0.863682	19.547	19.547	18.718	16.8824	34.06	33.88
10.72	0.955192	0.860888	19.5461	19.5461	18.6703	16.827	34	33.88
10.73	0.952562	0.857611	19.5452	19.5452	18.618	16.7622	34	33.81
10.74	0.95227	0.856507	19.5442	19.5442	18.6113	16.7397	34.06	33.81
10.75	0.954136	0.857409	19.5431	19.5431	18.6467	16.7564	34.06	33.81
10.76	0.956279	0.858751	19.5419	19.5419	18.6875	16.7816	34.06	33.81
10.77	0.959089	0.861156	19.5406	19.5406	18.7412	16.8275	34.06	33.88
10.78	0.961778	0.863519	19.5393	19.5393	18.7925	16.8726	34.06	33.88
10.79	0.962444	0.865174	19.5379	19.5379	18.8041	16.9037	34.06	33.88
10.8	0.96311	0.86683	19.5364	19.5364	18.8157	16.9347	34.06	33.88
10.81	0.961147	0.866828	19.5348	19.5348	18.7758	16.9333	34.06	33.88
10.82	0.958569	0.86644	19.5332	19.5332	18.7239	16.9243	34.13	33.88
10.83	0.954796	0.864434	19.5315	19.5315	18.6486	16.8837	34.13	33.88
10.84	0.950068	0.861135	19.5297	19.5297	18.5545	16.8177	34.13	33.88
10.85	0.94593	0.858296	19.5278	19.5278	18.4719	16.7606	34.19	33.81
10.86	0.943231	0.856583	19.5258	19.5258	18.4174	16.7255	34.19	33.81
10.87	0.940541	0.854863	19.5238	19.5238	18.3629	16.6902	34.13	33.88
10.88	0.938386	0.852834	19.5217	19.5217	18.3189	16.6488	34.19	33.88
10.89	0.93623	0.850804	19.5195	19.5195	18.2748	16.6073	34.19	33.88
10.9	0.935383	0.849995	19.5172	19.5172	18.2561	16.5896	34.19	33.88
10.91	0.93501	0.84963	19.5149	19.5149	18.2466	16.5805	34.19	33.88
10.92	0.93661	0.849828	19.5125	19.5125	18.2756	16.5823	34.25	33.88
10.93	0.940716	0.850744	19.51	19.51	18.3534	16.598	34.19	33.88
10.94	0.944495	0.851376	19.5075	19.5075	18.4247	16.6082	34.25	33.88
10.95	0.946211	0.850225	19.5049	19.5049	18.4557	16.5835	34.25	33.88
10.96	0.947928	0.849073	19.5022	19.5022	18.4866	16.5588	34.25	33.88
10.97	0.948364	0.849328	19.4994	19.4994	18.4925	16.5614	34.31	33.81
10.98	0.948529	0.849882	19.4966	19.4966	18.493	16.5698	34.31	33.88
10.99	0.949746	0.850478	19.4936	19.4936	18.514	16.5789	34.25	33.88
11	0.952005	0.851116	19.4906	19.4906	18.5552	16.5888	34.31	33.88
11.01	0.953735	0.851752	19.4876	19.4876	18.586	16.5986	34.31	33.88
11.02	0.952884	0.852378	19.4845	19.4845	18.5664	16.6081	34.31	33.88
11.03	0.952033	0.853004	19.4813	19.4813	18.5468	16.6176	34.31	33.88
11.04	0.951008	0.85294	19.478	19.478	18.5237	16.6136	34.31	33.88
11.05	0.949948	0.852732	19.4746	19.4746	18.4999	16.6067	34.31	33.88
11.06	0.95126	0.852401	19.4712	19.4712	18.5222	16.5973	34.38	33.94
11.07	0.955187	0.851934	19.4678	19.4678	18.5953	16.5852	34.38	33.94
11.08	0.958835	0.85171	19.4642	19.4642	18.663	16.5779	34.31	33.94
11.09	0.960304	0.853384	19.4606	19.4606	18.6881	16.6074	34.38	33.88
11.1	0.961773	0.855059	19.4569	19.4569	18.7131	16.6368	34.44	33.88
11.11	0.958515	0.856765	19.4531	19.4531	18.6461	16.6668	34.38	33.88
11.12	0.953607	0.858483	19.4493	19.4493	18.547	16.6969	34.38	33.94
11.13	0.950368	0.859475	19.4454	19.4454	18.4803	16.7129	34.44	33.94
11.14	0.950111	0.85917	19.4415	19.4415	18.4716	16.7035	34.38	33.94
11.15	0.949854	0.858865	19.4374	19.4374	18.4627	16.6941	34.44	33.94
11.16	0.952324	0.858129	19.4334	19.4334	18.5068	16.6763	34.44	33.94
11.17	0.95489	0.857378	19.4292	19.4292	18.5527	16.6582	34.44	33.94
11.18	0.953629	0.856871	19.425	19.425	18.5242	16.6447	34.44	34
11.19	0.949395	0.856555	19.4207	19.4207	18.4379	16.6349	34.44	33.94
11.2	0.945558	0.855983	19.4163	19.4163	18.3593	16.62	34.44	33.94
11.21	0.943978	0.853957	19.4119	19.4119	18.3244	16.5769	34.5	33.94
11.22	0.942398	0.85193	19.4074	19.4074	18.2895	16.5338	34.5	33.94
11.23	0.94427	0.852112	19.4029	19.4029	18.3215	16.5334	34.5	34
11.24	0.947448	0.85313	19.3982	19.3982	18.3788	16.5492	34.5	33.94
11.25	0.949821	0.854471	19.3936	19.3936	18.4204	16.5712	34.5	33.94
11.26	0.950231	0.8566	19.3888	19.3888	18.4239	16.6084	34.5	33.94
11.27	0.950642	0.858728	19.384	19.384	18.4272	16.6456	34.56	33.94
11.28	0.951514	0.857831	19.3791	19.3791	18.4395	16.624	34.5	34
11.29	0.952471	0.856382	19.3742	19.3742	18.4534	16.5917	34.56	33.94
11.3	0.954923	0.855492	19.3692	19.3692	18.4961	16.5702	34.56	34
11.31	0.95971	0.855473	19.3641	19.3641	18.584	16.5655	34.56	34
11.32	0.964498	0.855454	19.359	19.359	18.6717	16.5607	34.56	34
11.33	0.966627	0.85391	19.3538	19.3538	18.7079	16.5264	34.56	34.06
11.34	0.968538	0.85224	19.3486	19.3486	18.7398	16.4896	34.56	34.06
11.35	0.967954	0.849339	19.3433	19.3433	18.7234	16.429	34.56	34
11.36	0.964282	0.844912	19.3379	19.3379	18.6472	16.3388	34.56	34
11.37	0.96061	0.840485	19.3325	19.3325	18.571	16.2487	34.63	34
11.38	0.958968	0.840949	19.327	19.327	18.534	16.253	34.69	34
11.39	0.957414	0.841625	19.3214	19.3214	18.4986	16.2614	34.63	34.06
11.4	0.957122	0.843388	19.3158	19.3158	18.4876	16.2907	34.63	34.06
11.41	0.958315	0.846431	19.3101	19.3101	18.5052	16.3447	34.69	34.13
11.42	0.959507	0.849473	19.3044	19.3044	18.5227	16.3986	34.63	34.06
11.43	0.957979	0.848638	19.2986	19.2986	18.4877	16.3776	34.63	34.06
11.44	0.956307	0.847598	19.2928	19.2928	18.4498	16.3525	34.69	34.06
11.45	0.953788	0.846478	19.2869	19.2869	18.3956	16.3259	34.69	34.06
11.46	0.95014	0.845254	19.2809	19.2809	18.3196	16.2973	34.69	34.13
11.47	0.946492	0.84403	19.2749	19.2749	18.2435	16.2686	34.69	34.13
11.48	0.94678	0.845668	19.2688	19.2688	18.2433	16.295	34.69	34.06
11.49	0.947524	0.847637	19.2627	19.2627	18.2518	16.3278	34.69	34.06
11.5	0.949001	0.849687	19.2565	19.2565	18.2744	16.362	34.75	34.06
11.51	0.951824	0.851888	19.2502	19.2502	18.3228	16.399	34.75	34.13
11.52	0.954648	0.854088	19.2439	19.2439	18.3712	16.436	34.75	34.13
11.53	0.955271	0.854047	19.2376	19.2376	18.3771	16.4298	34.75	34.13
11.54	0.955337	0.85344	19.2311	19.2311	18.3722	16.4126	34.75	34.13
11.55	0.955567	0.852794	19.2247	19.2247	18.3705	16.3947	34.75	34.13
11.56	0.956334	0.852021	19.2181	19.2181	18.379	16.3743	34.75	34.13
11.57	0.957102	0.851248	19.2116	19.2116	18.3874	16.3538	34.81	34.13
11.58	0.958512	0.852766	19.2049	19.2049	18.4081	16.3773	34.75	34.13
11.59	0.96026	0.855493	19.1982	19.1982	18.4353	16.4239	34.81	34.13
11.6	0.961882	0.858112	19.1915	19.1915	18.4599	16.4684	34.81	34.13
11.61	0.961682	0.859173	19.1847	19.1847	18.4496	16.4829	34.81	34.13
11.62	0.961483	0.860234	19.1778	19.1778	18.4391	16.4974	34.81	34.19
11.63	0.960786	0.859985	19.1709	19.1709	18.4191	16.4867	34.88	34.19
11.64	0.959516	0.858225	19.1639	19.1639	18.3881	16.447	34.81	34.19
11.65	0.958247	0.856466	19.1569	19.1569	18.3571	16.4073	34.88	34.19
11.66	0.960429	0.856163	19.1499	19.1499	18.3921	16.3954	34.88	34.19
11.67	0.963211	0.856112	19.1427	19.1427	18.4385	16.3883	34.94	34.13
11.68	0.965884	0.856399	19.1356	19.1356	18.4827	16.3877	34.88	34.19
11.69	0.96819	0.85783	19.1283	19.1283	18.5199	16.4089	34.94	34.19
11.7	0.970496	0.85926	19.1211	19.1211	18.5569	16.43	34.94	34.19
11.71	0.969264	0.860747	19.1137	19.1137	18.5262	16.4521	34.88	34.19
11.72	0.965591	0.862272	19.1063	19.1063	18.4489	16.4749	34.94	34.19
11.73	0.961918	0.863796	19.0989	19.0989	18.3716	16.4976	35	34.25
11.74	0.958118	0.864473	19.0914	19.0914	18.2918	16.504	35	34.25
11.75	0.95431	0.8651	19.0839	19.0839	18.212	16.5095	35.13	34.19
11.76	0.951887	0.864956	19.0763	19.0763	18.1585	16.5002	35.13	34.19
11.77	0.952957	0.862869	19.0687	19.0687	18.1716	16.4538	35.13	34.19
11.78	0.954027	0.860782	19.061	19.061	18.1847	16.4074	35.13	34.19
11.79	0.957796	0.857795	19.0533	19.0533	18.2492	16.3438	35.13	34.19
11.8	0.963277	0.854237	19.0455	19.0455	18.3461	16.2694	35.13	34.19
11.81	0.968759	0.850678	19.0377	19.0377	18.4429	16.1949	35.13	34.19
11.82	0.969669	0.850532	19.0298	19.0298	18.4526	16.1855	35.19	34.25
11.83	0.970221	0.850653	19.0219	19.0219	18.4554	16.181	35.13	34.19
11.84	0.969571	0.851945	19.0139	19.0139	18.4353	16.1988	35.13	34.19
11.85	0.964915	0.857138	19.0059	19.0059	18.3391	16.2907	35.19	34.19
11.86	0.960258	0.862331	18.9978	18.9978	18.2428	16.3824	35.25	34.19
11.87	0.957165	0.867343	18.9897	18.9897	18.1763	16.4706	35.19	34.19
11.88	0.955502	0.872189	18.9815	18.9815	18.1369	16.5555	35.25	34.25
11.89	0.953839	0.877034	18.9733	18.9733	18.0975	16.6403	35.25	34.19
11.9	0.953663	0.878665	18.9651	18.9651	18.0863	16.6639	35.25	34.19
11.91	0.953856	0.879496	18.9568	18.9568	18.082	16.6724	35.31	34.25
11.92	0.953882	0.880089	18.9484	18.9484	18.0746	16.6763	35.31	34.19
11.93	0.951568	0.877382	18.94	18.94	18.0227	16.6177	35.31	34.19
11.94	0.949255	0.874675	18.9316	18.9316	17.9709	16.559	35.31	34.19
11.95	0.947585	0.871811	18.9231	18.9231	17.9313	16.4974	35.38	34.19
11.96	0.947279	0.868612	18.9146	18.9146	17.9174	16.4294	35.38	34.25
11.97	0.946973	0.865413	18.906	18.906	17.9035	16.3615	35.38	34.25
11.98	0.949801	0.863969	18.8974	18.8974	17.9488	16.3268	35.38	34.19
11.99	0.955077	0.863895	18.8887	18.8887	18.0402	16.3179	35.38	34.25
12	0.960352	0.86382	18.88	18.88	18.1315	16.309	35.38	34.25
12.01	0.962019	0.864722	18.8713	18.8713	18.1545	16.3184	35.44	34.25
12.02	0.962724	0.865883	18.8625	18.8625	18.1594	16.3327	35.38	34.25
12.03	0.963417	0.867035	18.8536	18.8536	18.1639	16.3468	35.44	34.25
12.04	0.961574	0.866373	18.8448	18.8448	18.1206	16.3266	35.44	34.25
12.05	0.95973	0.86571	18.8358	18.8358	18.0773	16.3064	35.44	34.25
12.06	0.957876	0.865004	18.8269	18.8269	18.0338	16.2853	35.5	34.25
12.07	0.955985	0.864129	18.8179	18.8179	17.9896	16.2611	35.5	34.25
12.08	0.954094	0.863253	18.8088	18.8088	17.9454	16.2368	35.56	34.25
12.09	0.951782	0.862701	18.7997	18.7997	17.8932	16.2185	35.56	34.25
12.1	0.94883	0.862638	18.7906	18.7906	17.8291	16.2095	35.56	34.25
12.11	0.945879	0.862576	18.7814	18.7814	17.765	16.2004	35.56	34.25
12.12	0.947906	0.862756	18.7722	18.7722	17.7943	16.1958	35.56	34.25
12.13	0.953647	0.863115	18.763	18.763	17.8932	16.1946	35.56	34.25
12.14	0.959389	0.863475	18.7537	18.7537	17.992	16.1933	35.56	34.31
12.15	0.966015	0.864398	18.7443	18.7443	18.1073	16.2025	35.63	34.31
12.16	0.97296	0.865523	18.7349	18.7349	18.2283	16.2155	35.63	34.25
12.17	0.979905	0.866649	18.7255	18.7255	18.3492	16.2284	35.63	34.25
12.18	0.979834	0.867365	18.7161	18.7161	18.3386	16.2337	35.63	34.25
12.19	0.978855	0.868029	18.7066	18.7066	18.311	16.2379	35.69	34.31
12.2	0.977876	0.868669	18.697	18.697	18.2834	16.2415	35.69	34.25
12.21	0.976934	0.868223	18.6875	18.6875	18.2564	16.2249	35.63	34.31
12.22	0.975992	0.867776	18.6778	18.6778	18.2294	16.2082	35.63	34.31
12.23	0.974995	0.867498	18.6682	18.6682	18.2014	16.1946	35.69	34.31
12.24	0.973672	0.868215	18.6585	18.6585	18.1673	16.1996	35.69	34.31
12.25	0.972348	0.868933	18.6488	18.6488	18.1331	16.2045	35.75	34.31
12.26	0.969801	0.869625	18.639	18.639	18.0761	16.2089	35.75	34.31
12.27	0.963648	0.870242	18.6292	18.6292	17.952	16.2119	35.75	34.31
12.28	0.957495	0.870859	18.6194	18.6194	17.8279	16.2148	35.75	34.38
12.29	0.952993	0.870543	18.6095	18.6095	17.7347	16.2004	35.75	34.31
12.3	0.951572	0.868485	18.5996	18.5996	17.6988	16.1534	35.75	34.31
12.31	0.950151	0.866426	18.5896	18.5896	17.6629	16.1065	35.81	34.38
12.32	0.95137	0.864989	18.5796	18.5796	17.6761	16.0712	35.81	34.38
12.33	0.956083	0.864375	18.5696	18.5696	17.7541	16.0511	35.88	34.31
12.34	0.960797	0.863762	18.5595	18.5595	17.8319	16.031	35.88	34.38
12.35	0.963673	0.864387	18.5494	18.5494	17.8756	16.0339	35.81	34.38
12.36	0.964697	0.866261	18.5393	18.5393	17.8848	16.0599	35.88	34.38
12.37	0.965721	0.868134	18.5291	18.5291	17.894	16.0858	35.88	34.38
12.38	0.964434	0.868959	18.5189	18.5189	17.8603	16.0922	35.88	34.38
12.39	0.961268	0.868931	18.5087	18.5087	17.7918	16.0828	35.94	34.38
12.4	0.958102	0.868903	18.4984	18.4984	17.7234	16.0733	35.94	34.44
12.41	0.955923	0.868404	18.4881	18.4881	17.6732	16.0551	35.94	34.38
12.42	0.954427	0.867581	18.4778	18.4778	17.6357	16.0309	35.94	34.44
12.43	0.952932	0.866757	18.4674	18.4674	17.5982	16.0067	35.94	34.44
12.44	0.952785	0.867785	18.457	18.457	17.5855	16.0167	35.94	34.44
12.45	0.953476	0.869964	18.4465	18.4465	17.5883	16.0478	36	34.44
12.46	0.954168	0.872143	18.436	18.436	17.5911	16.0789	35.94	34.44
12.47	0.953687	0.873484	18.4255	18.4255	17.5722	16.0944	36	34.5
12.48	0.952511	0.874329	18.415	18.415	17.5405	16.1008	36	34.5
12.49	0.951335	0.875174	18.4044	18.4044	17.5088	16.1071	36	34.5
12.5	0.951182	0.874656	18.3938	18.3938	17.4958	16.0882	36	34.44
12.51	0.951644	0.873319	18.3831	18.3831	17.4942	16.0543	36	34.44
12.52	0.952106	0.871981	18.3725	18.3725	17.4925	16.0205	36.06	34.5
12.53	0.954003	0.8715	18.3618	18.3618	17.5172	16.0023	36.06	34.44
12.54	0.956831	0.871574	18.351	18.351	17.5588	15.9943	36.06	34.5
12.55	0.959659	0.871648	18.3402	18.3402	17.6004	15.9862	36.06	34.44
12.56	0.961967	0.871731	18.3294	18.3294	17.6323	15.9783	36.06	34.5
12.57	0.963889	0.87182	18.3186	18.3186	17.6571	15.9705	36.06	34.5
12.58	0.965811	0.87191	18.3077	18.3077	17.6818	15.9627	36.13	34.5
12.59	0.965814	0.873792	18.2968	18.2968	17.6713	15.9876	36.13	34.5
12.6	0.964095	0.877283	18.2859	18.2859	17.6294	16.0419	36.13	34.5
12.61	0.962376	0.880775	18.275	18.275	17.5874	16.0961	36.13	34.5
12.62	0.958485	0.883973	18.264	18.264	17.5057	16.1449	36.19	34.5
12.63	0.952095	0.886833	18.253	18.253	17.3785	16.1873	36.13	34.56
12.64	0.945705	0.889694	18.2419	18.2419	17.2515	16.2297	36.19	34.56
12.65	0.94019	0.890296	18.2308	18.2308	17.1405	16.2308	36.19	34.56
12.66	0.936055	0.887337	18.2197	18.2197	17.0547	16.167	36.19	34.56
12.67	0.93192	0.884379	18.2086	18.2086	16.9689	16.1033	36.19	34.56
12.68	0.929492	0.881507	18.1974	18.1974	16.9143	16.0412	36.19	34.56
12.69	0.93112	0.87884	18.1862	18.1862	16.9336	15.9828	36.19	34.56
12.7	0.932748	0.876173	18.175	18.175	16.9527	15.9244	36.25	34.56
12.71	0.935198	0.873931	18.1637	18.1637	16.9867	15.8739	36.25	34.56
12.72	0.94117	0.873513	18.1525	18.1525	17.0845	15.8564	36.25	34.56
12.73	0.947141	0.873094	18.1412	18.1412	17.1822	15.8389	36.31	34.56
12.74	0.952987	0.872821	18.1298	18.1298	17.2775	15.8241	36.31	34.56
12.75	0.957075	0.874592	18.1185	18.1185	17.3407	15.8462	36.31	34.56
12.76	0.961162	0.876362	18.1071	18.1071	17.4038	15.8683	36.31	34.56
12.77	0.96525	0.878132	18.0956	18.0956	17.4668	15.8904	36.25	34.56
12.78	0.962291	0.879674	18.0842	18.0842	17.4023	15.9082	36.31	34.56
12.79	0.958793	0.881198	18.0727	18.0727	17.328	15.9256	36.31	34.56
12.8	0.955295	0.882722	18.0612	18.0612	17.2538	15.943	36.31	34.56
12.81	0.95068	0.881201	18.0497	18.0497	17.1595	15.9054	36.38	34.56
12.82	0.945744	0.878799	18.0381	18.0381	17.0595	15.8519	36.38	34.56
12.83	0.940807	0.876398	18.0266	18.0266	16.9595	15.7984	36.38	34.56
12.84	0.938982	0.874539	18.015	18.015	16.9157	15.7548	36.38	34.56
12.85	0.939174	0.873031	18.0033	18.0033	16.9083	15.7175	36.38	34.63
12.86	0.939366	0.871524	17.9917	17.9917	16.9008	15.6802	36.38	34.63
12.87	0.941868	0.871579	17.98	17.98	16.9348	15.671	36.38	34.56
12.88	0.947532	0.873772	17.9683	17.9683	17.0255	15.7002	36.44	34.63
12.89	0.953196	0.875965	17.9565	17.9565	17.1161	15.7293	36.44	34.56
12.9	0.958623	0.878035	17.9448	17.9448	17.2023	15.7562	36.44	34.56
12.91	0.963217	0.879671	17.933	17.933	17.2734	15.7751	36.5	34.56
12.92	0.967812	0.881307	17.9212	17.9212	17.3443	15.7941	36.5	34.56
12.93	0.972364	0.882934	17.9094	17.9094	17.4144	15.8128	36.5	34.63
12.94	0.969001	0.88291	17.8975	17.8975	17.3427	15.8019	36.5	34.56
12.95	0.965638	0.882885	17.8856	17.8856	17.271	15.7909	36.56	34.63
12.96	0.962276	0.882861	17.8737	17.8737	17.1994	15.78	36.5	34.63
12.97	0.958982	0.881959	17.8618	17.8618	17.1291	15.7534	36.56	34.69
12.98	0.95571	0.880799	17.8498	17.8498	17.0593	15.7221	36.56	34.56
12.99	0.952437	0.879639	17.8379	17.8379	16.9894	15.6909	36.56	34.63
13	0.953338	0.877912	17.8259	17.8259	16.9941	15.6495	36.56	34.63
13.01	0.958029	0.87567	17.8138	17.8138	17.0662	15.599	36.63	34.63
13.02	0.962719	0.873427	17.8018	17.8018	17.1381	15.5486	36.63	34.63
13.03	0.966676	0.871514	17.7897	17.7897	17.1969	15.504	36.63	34.63
13.04	0.96854	0.87054	17.7776	17.7776	17.2183	15.4761	36.63	34.63
13.05	0.970403	0.869566	17.7655	17.7655	17.2397	15.4483	36.63	34.63
13.06	0.972266	0.868592	17.7534	17.7534	17.261	15.4205	36.69	34.63
13.07	0.969955	0.868667	17.7412	17.7412	17.2082	15.4112	36.69	34.56
13.08	0.967549	0.868766	17.7291	17.7291	17.1537	15.4024	36.63	34.63
13.09	0.965143	0.868865	17.7169	17.7169	17.0993	15.3936	36.69	34.63
13.1	0.966195	0.869104	17.7046	17.7046	17.1061	15.3872	36.69	34.63
13.11	0.968876	0.869408	17.6924	17.6924	17.1417	15.3819	36.75	34.69
13.12	0.971557	0.869712	17.6801	17.6801	17.1773	15.3766	36.75	34.63
13.13	0.973523	0.871497	17.6678	17.6678	17.2001	15.3975	36.75	34.63
13.14	0.974245	0.875862	17.6555	17.6555	17.2008	15.4638	36.75	34.63
13.15	0.974966	0.880227	17.6432	17.6432	17.2015	15.53	36.75	34.69
13.16	0.975591	0.884615	17.6309	17.6309	17.2005	15.5965	36.75	34.69
13.17	0.973418	0.889676	17.6185	17.6185	17.1502	15.6747	36.75	34.69
13.18	0.971245	0.894736	17.6061	17.6061	17.0998	15.7528	36.75	34.69
13.19	0.969072	0.899797	17.5937	17.5937	17.0496	15.8308	36.81	34.69
13.2	0.969092	0.901737	17.5813	17.5813	17.0379	15.8537	36.75	34.69
13.21	0.970121	0.902242	17.5688	17.5688	17.0439	15.8513	36.75	34.63
13.22	0.97115	0.902747	17.5564	17.5564	17.0499	15.8489	36.81	34.69
13.23	0.971327	0.903199	17.5439	17.5439	17.0408	15.8456	36.81	34.69
13.24	0.969686	0.903542	17.5314	17.5314	16.9999	15.8403	36.81	34.69
13.25	0.968045	0.903884	17.5188	17.5188	16.959	15.835	36.88	34.69
13.26	0.966405	0.904226	17.5063	17.5063	16.9182	15.8296	36.81	34.75
13.27	0.963973	0.902353	17.4937	17.4937	16.8635	15.7855	36.81	34.75
13.28	0.961488	0.900329	17.4812	17.4812	16.8079	15.7388	36.88	34.69
13.29	0.959003	0.898305	17.4686	17.4686	16.7524	15.6921	36.88	34.69
13.3	0.95764	0.894449	17.4559	17.4559	16.7165	15.6134	36.88	34.69
13.31	0.957249	0.889008	17.4433	17.4433	16.6976	15.5072	36.88	34.69
13.32	0.956858	0.883567	17.4306	17.4306	16.6787	15.4011	36.88	34.69
13.33	0.956844	0.878846	17.418	17.418	16.6663	15.3077	36.88	34.75
13.34	0.959636	0.87947	17.4053	17.4053	16.7027	15.3074	36.88	34.75
13.35	0.962427	0.880094	17.3926	17.3926	16.7391	15.3071	36.88	34.75
13.36	0.965219	0.880718	17.3799	17.3799	16.7754	15.3067	36.81	34.75
13.37	0.970932	0.882585	17.3671	17.3671	16.8623	15.3279	36.88	34.75
13.38	0.977999	0.885028	17.3544	17.3544	16.9725	15.3591	36.94	34.75
13.39	0.985066	0.887471	17.3416	17.3416	17.0826	15.3901	36.94	34.75
13.4	0.989613	0.88895	17.3288	17.3288	17.1488	15.4044	36.88	34.75
13.41	0.985737	0.887207	17.316	17.316	17.069	15.3629	36.94	34.75
13.42	0.981861	0.885465	17.3031	17.3031	16.9893	15.3213	36.94	34.81
13.43	0.977985	0.883723	17.2903	17.2903	16.9097	15.2798	36.94	34.81
13.44	0.969489	0.884937	17.2774	17.2774	16.7503	15.2895	36.94	34.81
13.45	0.959531	0.887089	17.2646	17.2646	16.5659	15.3152	37	34.88
13.46	0.949572	0.889241	17.2517	17.2517	16.3817	15.3409	37	34.88
13.47	0.94247	0.891534	17.2388	17.2388	16.247	15.369	37	34.88
13.48	0.94307	0.89421	17.2259	17.2259	16.2452	15.4035	37	34.81
13.49	0.94367	0.896886	17.2129	17.2129	16.2433	15.438	37	34.88
13.5	0.944271	0.899562	17.2	17.2	16.2414	15.4724	36.94	34.88
13.51	0.946735	0.898512	17.187	17.187	16.2715	15.4427	37	34.88
13.52	0.949776	0.896307	17.174	17.174	16.3115	15.3932	37	34.88
13.53	0.952818	0.894102	17.161	17.161	16.3513	15.3437	37	34.88
13.54	0.9557	0.891662	17.148	17.148	16.3883	15.2902	37	34.88
13.55	0.95807	0.888471	17.135	17.135	16.4165	15.2239	37	34.88
13.56	0.960439	0.885279	17.1219	17.1219	16.4446	15.1577	37	34.88
13.57	0.962809	0.882087	17.1089	17.1089	16.4726	15.0915	37	34.81
13.58	0.96412	0.879083	17.0958	17.0958	16.4824	15.0286	37.06	34.88
13.59	0.964965	0.876161	17.0827	17.0827	16.4842	14.9672	37.06	34.88
13.6	0.96581	0.873239	17.0696	17.0696	16.486	14.9059	37.06	34.88
13.61	0.96617	0.870782	17.0565	17.0565	16.4795	14.8525	37.06	34.88
13.62	0.963334	0.871394	17.0434	17.0434	16.4185	14.8515	37.06	34.88
13.63	0.960497	0.872007	17.0302	17.0302	16.3575	14.8505	37.06	34.88
13.64	0.957661	0.872619	17.0171	17.0171	16.2966	14.8494	37.06	34.94
13.65	0.956727	0.875521	17.0039	17.0039	16.2681	14.8873	37	34.94
13.66	0.957348	0.880292	16.9908	16.9908	16.2661	14.9568	37	34.88
13.67	0.957969	0.885063	16.9776	16.9776	16.264	15.0262	37.06	34.94
13.68	0.958589	0.889834	16.9644	16.9644	16.2618	15.0955	37.06	34.94
13.69	0.960564	0.8929	16.9511	16.9511	16.2827	15.1357	37.06	34.88
13.7	0.962609	0.895876	16.9379	16.9379	16.3046	15.1743	37.06	34.94
13.71	0.964655	0.898852	16.9247	16.9247	16.3265	15.2128	37.06	34.94
13.72	0.965294	0.900891	16.9114	16.9114	16.3245	15.2353	37.06	34.94
13.73	0.96309	0.901036	16.8981	16.8981	16.2744	15.2258	37.13	34.94
13.74	0.960887	0.90118	16.8849	16.8849	16.2244	15.2163	37.13	34.88
13.75	0.958684	0.901325	16.8716	16.8716	16.1745	15.2068	37.13	34.94
13.76	0.954786	0.901332	16.8583	16.8583	16.096	15.1949	37.13	34.94
13.77	0.950137	0.901279	16.845	16.845	16.005	15.182	37.13	34.94
13.78	0.945488	0.901225	16.8316	16.8316	15.9141	15.1691	37.19	35
13.79	0.940926	0.901228	16.8183	16.8183	15.8248	15.1571	37.19	34.94
13.8	0.938769	0.902783	16.8049	16.8049	15.776	15.1712	37.13	35
13.81	0.936612	0.904339	16.7916	16.7916	15.7272	15.1853	37.13	34.94
13.82	0.934455	0.905894	16.7782	16.7782	15.6785	15.1993	37.13	34.94
13.83	0.934308	0.907426	16.7648	16.7648	15.6635	15.2128	37.13	35
13.84	0.937771	0.908915	16.7514	16.7514	15.709	15.2256	37.13	35
13.85	0.941234	0.910404	16.738	16.738	15.7544	15.2384	37.13	35
13.86	0.944696	0.911893	16.7246	16.7246	15.7997	15.2511	37.13	34.94
13.87	0.946419	0.910971	16.7112	16.7112	15.8158	15.2234	37.13	35
13.88	0.947248	0.908811	16.6978	16.6978	15.8169	15.1751	37.13	34.94
13.89	0.948078	0.906651	16.6843	16.6843	15.818	15.1268	37.19	35
13.9	0.948908	0.904492	16.6709	16.6709	15.8191	15.0786	37.19	34.94
13.91	0.947406	0.900923	16.6574	16.6574	15.7813	15.007	37.19	35
13.92	0.945767	0.897271	16.6439	16.6439	15.7413	14.9341	37.19	34.94
13.93	0.944128	0.893619	16.6304	16.6304	15.7013	14.8613	37.25	34.94
13.94	0.944191	0.890459	16.6169	16.6169	15.6896	14.7967	37.25	35
13.95	0.950761	0.889182	16.6034	16.6034	15.7859	14.7635	37.25	35
13.96	0.957331	0.887905	16.5899	16.5899	15.882	14.7303	37.25	34.94
13.97	0.963901	0.886628	16.5764	16.5764	15.978	14.6971	37.31	34.94
13.98	0.970099	0.887091	16.5629	16.5629	16.0676	14.6928	37.25	34.94
13.99	0.975843	0.889678	16.5493	16.5493	16.1495	14.7236	37.25	34.94
14	0.981587	0.892265	16.5358	16.5358	16.2313	14.7543	37.25	35
							37.75	35.38
							37.75	35.38
							37.81	35.44
							37.81	35.44
							37.81	35.44
							37.81	35.44
							37.81	35.44
							37.81	35.44
							37.81	35.44
							37.81	35.44
							37.88	35.44
							37.88	35.5
							37.88	35.44
							37.88	35.5
							37.88	35.5
							37.88	35.5
							37.81	35.44
							37.88	35.5
							37.88	35.5
							37.88	35.44
							37.88	35.5
							37.88	35.5
							37.88	35.5
							37.94	35.5
							37.88	35.5
							37.94	35.5
							37.88	35.5
							37.94	35.56
							37.94	35.5
							37.94	35.56
							37.94	35.5
							37.94	35.5
							37.94	35.56
							37.94	35.5
							38	35.56
							38	35.5
							38	35.56
							38	35.56
							38	35.56
							38	35.56
							38	35.56
							38	35.56
							38.06	35.56
							38	35.63
							38	35.63
							38.06	35.63
							38.06	35.56
							38.06	35.63
							38.06	35.63
							38.06	35.63
							38.13	35.63
							38.13	35.63
							38.06	35.63
							38.13	35.63
							38.13	35.69
							38.13	35.69
							38.13	35.63
							38.13	35.69
							38.13	35.69
							38.19	35.69
							38.19	35.69
							38.13	35.75
							38.19	35.69
							38.19	35.75
							38.19	35.75
							38.19	35.69
							38.19	35.69
							38.25	35.69
							38.25	35.75
							38.25	35.69
							38.25	35.75
							38.25	35.75
							38.25	35.81
							38.25	35.81
							38.25	35.81
							38.31	35.81
							38.25	35.81
							38.25	35.81
							38.31	35.81
							38.31	35.81
							38.31	35.81
							38.31	35.81
							38.31	35.81
							38.31	35.81
							38.31	35.81
							38.31	35.81
							38.31	35.81
							38.38	35.81
							38.38	35.81
							38.38	35.81
							38.38	35.81
							38.38	35.88
							38.38	35.81
							38.38	35.81
							38.38	35.81
							38.44	35.81
							38.38	35.81
							38.44	35.88
							38.44	35.88
							38.44	35.88
							38.44	35.88
							38.5	35.88
							38.44	35.88
							38.5	35.88
							38.44	35.81
							38.5	35.88
							38.56	35.88
							38.5	35.88
							38.5	35.88
							38.5	35.81
							38.5	35.88
							38.56	35.88
							38.56	35.88
							38.5	35.88
							38.56	35.88
							38.56	35.88
							38.56	35.88
							38.56	35.88
							38.63	35.81
							38.56	35.81
							38.63	35.88
							38.69	35.88
							38.63	35.88
							38.63	35.88
							38.63	35.88
							38.63	35.88
							38.63	35.88
							38.69	35.88
							38.63	35.94
							38.69	35.94
							38.69	35.94
							38.69	35.94
							38.69	35.94
							38.69	35.94
							38.75	36
							38.69	36
							38.75	35.94
							38.81	36
							38.75	36
							38.81	36
							38.75	36
							38.75	36
							38.81	36
							38.81	36.06
							38.81	36.06
							38.88	36.06
							38.88	36
							38.88	36.06
							38.94	36
							38.88	36
							38.88	36.06
							38.88	36.06
							38.94	36.06
							38.94	36.06
							38.94	36.13
							38.94	36.06
							38.94	36.06
							39	36.06
							38.94	36.13
							39	36.13
							39	36.06
							39	36.13
							39	36.13
							39.06	36.13
							39	36.13
							39.06	36.13
							39.13	36.19
							39.06	36.19
							39.06	36.19
							39.06	36.19
							39.06	36.19
							39.06	36.19
							39.06	36.19
							39.06	36.19
							39.06	36.19
							39.13	36.19
							39.13	36.19
							39.13	36.25
							39.13	36.19
							39.13	36.19
							39.13	36.25
							39.13	36.25
							39.13	36.25
							39.13	36.25
							39.19	36.25
							39.19	36.25
							39.19	36.25
							39.19	36.25
							39.19	36.25
							39.19	36.25
							39.25	36.31
							39.19	36.25
							39.19	36.25
							39.25	36.31
							39.25	36.31
							39.25	36.31
							39.25	36.31
							39.25	36.31
							39.25	36.31
							39.31	36.38
							39.31	36.31
							39.31	36.31
							39.38	36.31
							39.38	36.38
							39.38	36.38
							39.38	36.31
							39.38	36.38
							39.38	36.38
							39.44	36.38
							39.44	36.38
							39.44	36.31
							39.44	36.31
							39.44	36.38
							39.5	36.38
							39.44	36.38
							39.44	36.38
							39.5	36.38
							39.5	36.38
							39.5	36.38
							39.5	36.38
							39.5	36.38
							39.5	36.38
							39.56	36.38
							39.56	36.38
							39.5	36.44
							39.56	36.38
							39.56	36.44
							39.56	36.38
							39.56	36.38
							39.56	36.38
							39.56	36.38
							39.56	36.44
							39.63	36.38
							39.63	36.44
							39.63	36.38
							39.63	36.44
							39.69	36.44
							39.69	36.44
							39.69	36.44
							39.69	36.44
							39.69	36.44
							39.69	36.5
							39.75	36.44
							39.75	36.5
							39.75	36.44
							39.75	36.44
							39.75	36.5
							39.75	36.44
							39.81	36.5
							39.81	36.5
							39.75	36.5
							39.81	36.5
							39.88	36.5
							39.88	36.5
							39.88	36.5
							39.88	36.56
							39.88	36.56
							39.94	36.56
							39.88	36.56
							39.88	36.56
							39.88	36.56
							39.94	36.56
							40	36.63
							39.94	36.56
							39.94	36.63
							40	36.69
							40	36.69
							39.94	36.63
							40	36.63
							40	36.69
							40	36.69
							40.06	36.69
							40.13	36.69
							40.06	36.69
							40.13	36.69
							40.13	36.69
							40.06	36.69
							40.13	36.75
							40.06	36.69
							40.19	36.69
							40.19	36.75
							40.13	36.75
							40.19	36.75
							40.19	36.75
							40.19	36.75
							40.19	36.75
							40.19	36.75
							40.19	36.75
							40.19	36.75
							40.25	36.75
							40.19	36.81
							40.19	36.81
							40.25	36.81
							40.25	36.81
							40.31	36.81
							40.25	36.81
							40.25	36.81
							40.31	36.81
							40.31	36.81
							40.31	36.81
							40.31	36.81
							40.38	36.81
							40.38	36.88
							40.38	36.88
							40.38	36.81
							40.44	36.88
							40.44	36.88
							40.44	36.88
							40.44	36.81
							40.44	36.88
							40.44	36.88
							40.44	36.88
							40.44	36.88
							40.44	36.94
							40.5	36.88
							40.5	36.94
							40.5	36.94
							40.5	36.94
							40.5	36.88
							40.56	36.94
							40.5	36.94
							40.56	36.94
							40.56	36.94
							40.56	37
							40.56	36.94
							40.56	36.94
							40.56	36.94
							40.63	36.94
							40.63	36.94
							40.63	36.94
							40.63	37
							40.63	37
							40.63	37
							40.63	37
							40.69	37
							40.69	37.06
							40.75	37
							40.69	37
							40.75	37
							40.75	37.06
							40.75	37.06
							40.81	37
							40.75	37.06
							40.75	37.06
							40.81	37.06
							40.81	37.06
							40.81	37.06
							40.81	37.13
							40.81	37.13
							40.81	37.13
							40.88	37.13
							40.88	37.13
							40.88	37.19
							40.88	37.19
							40.88	37.13
							40.88	37.13
							40.94	37.19
							40.94	37.19
							40.94	37.19
							40.94	37.19
							40.94	37.19
							40.94	37.19
							40.94	37.19
							41	37.19
							41	37.25
							41	37.25
							41	37.31
							41.06	37.31
							41.06	37.31
							41.06	37.31
							41.06	37.31
							41.06	37.31
							41.13	37.31
							41.13	37.31
							41.13	37.31
							41.13	37.31
							41.19	37.38
							41.19	37.38
							41.19	37.38
							41.19	37.31
							41.19	37.38
							41.19	37.38
							41.19	37.44
							41.19	37.44
							41.25	37.44
							41.25	37.44
							41.25	37.44
							41.25	37.44
							41.31	37.44
							41.31	37.5
							41.31	37.5
							41.31	37.5
							41.31	37.44
							41.31	37.56
							41.38	37.5
							41.38	37.5
							41.38	37.5
							41.38	37.56
							41.38	37.56
							41.38	37.56
							41.44	37.56
							41.44	37.56
							41.44	37.56
							41.44	37.63
							41.5	37.63
							41.5	37.63
							41.44	37.63
							41.44	37.63
							41.5	37.63
							41.5	37.69
							41.5	37.69
							41.5	37.69
							41.56	37.69
							41.56	37.69
							41.5	37.69
							41.56	37.69
							41.63	37.75
							41.63	37.75
							41.63	37.75
							41.63	37.75
							41.63	37.75
							41.63	37.75
							41.63	37.75
							41.69	37.75
							41.69	37.75
							41.69	37.75
							41.69	37.81
							41.69	37.81
							41.69	37.81
							41.75	37.81
							41.75	37.81
							41.75	37.81
							41.75	37.81
							41.81	37.81
							41.81	37.81
							41.81	37.81
							41.81	37.81
							41.81	37.88
							41.88	37.88
							41.88	37.88
							41.88	37.81
							41.88	37.88
							41.88	37.88
							41.88	37.88
							41.88	37.94
							41.94	37.94
							41.94	37.94
							41.94	37.88
							41.94	37.94
							42	37.94
							42	38
							42	38
							42	38
							42	38.06
							42	38.06
							42.06	38.06
							42.06	38.06
							42.06	38.06
							42.06	38.06
							42.06	38.06
							42.13	38.13
							42.06	38.13
							42.13	38.13
							42.19	38.13
							42.13	38.19
							42.13	38.19
							42.13	38.19
							42.19	38.25
							42.19	38.25
							42.25	38.25
							42.25	38.25
							42.25	38.31
							42.25	38.38
							42.25	38.31
							42.25	38.31
							42.31	38.31
							42.31	38.31
							42.31	38.38
							42.31	38.38
							42.31	38.44
							42.31	38.44
							42.31	38.44
							42.38	38.5
							42.44	38.5
							42.44	38.5
							42.44	38.56
							42.5	38.56
							42.44	38.56
							42.44	38.56
							42.44	38.63
							42.44	38.63
							42.5	38.69
							42.5	38.69
							42.5	38.69
							42.44	38.69
							42.5	38.75
							42.5	38.75
							42.5	38.75
							42.56	38.75
							42.56	38.75
							42.56	38.81
							42.56	38.81
							42.56	38.81
							42.56	38.88
							42.56	38.88
							42.56	38.88
							42.63	38.94
							42.63	38.94
							42.69	38.94
							42.69	38.94
							42.69	38.94
							42.69	39
							42.69	39
							42.75	39
							42.75	39.06
							42.75	39.06
							42.75	39.06
							42.75	39.06
							42.75	39.13
							42.81	39.13
							42.81	39.13
							42.81	39.13
							42.81	39.19
							42.81	39.19
							42.81	39.25
							42.81	39.25
							42.88	39.25
							42.88	39.25
							42.88	39.31
							42.94	39.31
							42.88	39.31
							42.88	39.38
							42.94	39.38
							42.94	39.38
							42.94	39.38
							43	39.44
							43	39.44
							42.94	39.44
							43.06	39.5
							43	39.5
							43.06	39.5
							43.06	39.5
							43.06	39.56
							43.06	39.56
							43.06	39.56
							43.06	39.56
							43.13	39.63
							43.06	39.63
							43.13	39.63
							43.13	39.63
							43.19	39.69
							43.13	39.69
							43.13	39.69
							43.19	39.69
							43.13	39.75
							43.19	39.75
							43.19	39.75
							43.25	39.81
							43.25	39.88
							43.19	39.88
							43.25	39.88
							43.25	39.88
							43.25	39.88
							43.31	39.94
							43.31	39.94
							43.31	39.94
							43.31	39.94
							43.38	39.94
							43.38	40
							43.38	40
							43.38	40
							43.38	40.06
							43.44	40.06
							43.44	40.06
							43.44	40.06
							43.44	40.06
							43.44	40.06
							43.44	40.13
							43.44	40.13
							43.5	40.13
							43.5	40.19
							43.5	40.19
							43.56	40.19
							43.5	40.19
							43.56	40.25
							43.56	40.25
							43.56	40.31
							43.56	40.31
							43.63	40.31
							43.63	40.31
							43.63	40.31
							43.69	40.38
							43.63	40.38
							43.69	40.38
							43.69	40.38
							43.69	40.44
							43.69	40.44
							43.75	40.5
							43.75	40.44
							43.75	40.5
							43.75	40.5
							43.75	40.56
							43.81	40.56
							43.75	40.56
							43.81	40.56
							43.81	40.56
							43.81	40.63
							43.88	40.56
							43.81	40.63
							43.81	40.63
							43.88	40.63
							43.88	40.63
							43.88	40.63
							43.88	40.69
							43.94	40.69
							43.94	40.75
							43.94	40.69
							43.94	40.75
							43.94	40.75
							44	40.75
							44	40.81
							44	40.81
							44	40.81
							44	40.88
							44	40.81
							44	40.81
							44	40.88
							44	40.88
							44.06	40.88
							44.06	40.94
							44.06	40.94
							44.06	40.94
							44.13	41
							44.06	41
							44.13	41
							44.13	41.06
							44.19	41.06
							44.13	41.06
							44.19	41.06
							44.19	41.06
							44.13	41.06
							44.25	41.13
							44.19	41.13
							44.19	41.13
							44.25	41.19
							44.25	41.19
							44.31	41.19
							44.31	41.19
							44.31	41.25
							44.31	41.25
							44.38	41.25
							44.31	41.25
							44.31	41.25
							44.38	41.31
							44.38	41.31
							44.38	41.31
							44.38	41.31
							44.38	41.38
							44.44	41.38
							44.44	41.38
							44.5	41.38
							44.5	41.38
							44.5	41.44
							44.5	41.44
							44.44	41.44
							44.5	41.44
							44.5	41.5
							44.5	41.5
							44.56	41.5
							44.5	41.5
							44.56	41.5
							44.56	41.56
							44.56	41.56
							44.56	41.56
							44.56	41.56
							44.63	41.63
							44.63	41.63
							44.63	41.63
							44.63	41.63
							44.63	41.63
							44.63	41.63
							44.69	41.63
							44.63	41.69
							44.63	41.69
							44.69	41.69
							44.69	41.69
							44.69	41.69
							44.75	41.75
							44.75	41.75
							44.75	41.75
							44.81	41.75
							44.75	41.75
							44.81	41.75
							44.81	41.81
							44.81	41.81
							44.81	41.81
							44.81	41.81
							44.81	41.88
							44.81	41.88
							44.88	41.88
							44.88	41.88
							44.88	41.88
							44.88	41.94
							44.94	41.94
							44.94	41.94
							44.94	41.94
							45	41.94
							45	41.94
							45	41.94
							45	41.94
							45	41.94
							45	41.94
							45	42
							45	42
							45.06	42
							45.06	42
							45.06	42
							45.13	42
							45.13	42
							45.13	42
							45.19	42.06
							45.25	42.06
							45.25	42.06
							45.25	42.06
							45.25	42.06
							45.31	42.06
							45.31	42.06
							45.25	42.06
							45.25	42.06
							45.31	42.13
							45.31	42.06
							45.38	42.06
							45.31	42.06
							45.38	42.13
							45.38	42.13
							45.38	42.13
							45.44	42.06
							45.44	42.06
							45.44	42.13
							45.44	42.13
							45.5	42.13
							45.5	42.13
							45.56	42.13
							45.44	42.19
							45.44	42.19
							45.44	42.19
							45.44	42.19
							45.44	42.13
							45.44	42.13
							45.44	42.13
							45.5	42.13
							45.5	42.19
							45.5	42.13
							45.56	42.13
							45.56	42.13
							45.5	42.13
							45.5	42.13
							45.56	42.13
							45.66	42.13
							45.56	42.13
							45.5	42.13
							45.5	42.13
							45.5	42.13
							45.5	42.13
							45.56	42.06
							45.66	42.06
							45.56	42.06
							45.56	42.06
							45.56	42.06
							45.56	42.06
							45.56	42.19
							45.56	42.06
							45.5	42.13
							45.56	42.13
							45.66	42.06
							45.66	42.19
							45.66	42.13
							45.56	42.13
							45.66	42.06
							45.66	42.06
							45.56	42.13
							45.66	42.13
							45.66	42.13
							45.56	42.13

## Sheet: 101
Wavelength	ecoFlex + normal emittance	ecoFlex + Ag/Ppy emittance	Pure PNIPAm Ibb	Ag/PPy Ibb	Pure PNIPAm Prad	Ag/PPy Prad	Pure PNIPAm Temp	Ag/PPy Temp	Pure PNIPAm Temp (K)	Ag/PPy Temp (K)	Pure PNIPAm Prad SUM	Ag/PPy Prad SUM
7.5	0.943997	0.841378	29.0334	30.2536	27.4075	25.4547	31.44	33.44	304.59	306.59	190.951	176.523
7.51	0.951354	0.844898	29.084	30.3047	27.6692	25.6044	31.44	33.5
7.52	0.953562	0.846493	29.1343	30.3555	27.7813	25.6957	31.44	33.5
7.53	0.951025	0.846686	29.1843	30.4059	27.755	25.7443	31.44	33.44
7.54	0.948566	0.845302	29.234	30.4561	27.7303	25.7446	31.5	33.5
7.55	0.950639	0.842488	29.2834	30.5059	27.8379	25.7008	31.5	33.44
7.56	0.958979	0.839606	29.3324	30.5554	28.1292	25.6545	31.5	33.44
7.57	0.970977	0.83824	29.3812	30.6046	28.5285	25.654	31.5	33.44
7.58	0.969834	0.839698	29.4297	30.6534	28.5419	25.7396	31.5	33.44
7.59	0.952262	0.840601	29.4779	30.702	28.0707	25.8081	31.5	33.44
7.6	0.94756	0.841614	29.5258	30.7503	27.9774	25.8798	31.5	33.44
7.61	0.957853	0.844772	29.5734	30.7982	28.327	26.0174	31.5	33.5
7.62	0.966444	0.844097	29.6207	30.8458	28.6267	26.0369	31.56	33.5
7.63	0.966686	0.840378	29.6676	30.8931	28.6793	25.9619	31.5	33.5
7.64	0.964497	0.838955	29.7143	30.9401	28.6594	25.9574	31.56	33.44
7.65	0.964695	0.841931	29.7607	30.9868	28.71	26.0887	31.5	33.5
7.66	0.961029	0.845416	29.8068	31.0332	28.6452	26.2359	31.5	33.44
7.67	0.950785	0.848437	29.8526	31.0792	28.3834	26.3688	31.56	33.44
7.68	0.943666	0.848715	29.8981	31.125	28.2138	26.4162	31.56	33.44
7.69	0.942607	0.848714	29.9433	31.1704	28.2247	26.4548	31.56	33.5
7.7	0.947018	0.849796	29.9882	31.2155	28.3993	26.5268	31.56	33.5
7.71	0.952901	0.849119	30.0328	31.2604	28.6182	26.5438	31.56	33.5
7.72	0.9576	0.847127	30.0771	31.3049	28.8018	26.5192	31.56	33.5
7.73	0.959967	0.846497	30.1211	31.3491	28.9152	26.5369	31.56	33.44
7.74	0.959182	0.848277	30.1648	31.3929	28.9335	26.6299	31.62	33.44
7.75	0.954489	0.848885	30.2082	31.4365	28.8334	26.686	31.56	33.44
7.76	0.947765	0.847846	30.2513	31.4798	28.6711	26.69	31.62	33.44
7.77	0.942295	0.847426	30.2941	31.5227	28.546	26.7132	31.56	33.44
7.78	0.941184	0.848752	30.3366	31.5654	28.5523	26.7912	31.56	33.44
7.79	0.944468	0.85013	30.3788	31.6077	28.6918	26.8707	31.56	33.5
7.8	0.950029	0.850515	30.4207	31.6498	28.9006	26.9186	31.56	33.5
7.81	0.95448	0.850929	30.4624	31.6915	29.0757	26.9672	31.62	33.5
7.82	0.95326	0.853481	30.5037	31.7329	29.078	27.0834	31.62	33.44
7.83	0.953467	0.855926	30.5447	31.774	29.1234	27.1962	31.62	33.44
7.84	0.955139	0.854566	30.5855	31.8148	29.2134	27.1879	31.62	33.5
7.85	0.953247	0.849769	30.6259	31.8553	29.1941	27.0697	31.69	33.44
7.86	0.952731	0.845362	30.6661	31.8955	29.2165	26.9633	31.69	33.44
7.87	0.958565	0.844567	30.7059	31.9354	29.4337	26.9716	31.62	33.44
7.88	0.965796	0.846346	30.7455	31.975	29.6939	27.0619	31.62	33.5
7.89	0.959602	0.847788	30.7848	32.0143	29.5411	27.1413	31.62	33.5
7.9	0.955269	0.850692	30.8238	32.0532	29.445	27.2674	31.62	33.5
7.91	0.955302	0.853537	30.8625	32.0919	29.483	27.3916	31.69	33.5
7.92	0.95667	0.854341	30.9009	32.1303	29.5619	27.4502	31.69	33.5
7.93	0.955403	0.852786	30.939	32.1684	29.5592	27.4327	31.75	33.44
7.94	0.950022	0.852156	30.9768	32.2061	29.4286	27.4446	31.69	33.5
7.95	0.953285	0.850373	31.0143	32.2436	29.5655	27.4191	31.75	33.5
7.96	0.963354	0.847491	31.0516	32.2807	29.9136	27.3576	31.69	33.5
7.97	0.970408	0.8482	31.0885	32.3176	30.1685	27.4118	31.69	33.5
7.98	0.969752	0.850828	31.1252	32.3542	30.1837	27.5278	31.75	33.5
7.99	0.961559	0.850054	31.1615	32.3904	29.9637	27.5336	31.75	33.5
8	0.95275	0.843342	31.1976	32.4264	29.7235	27.3465	31.81	33.5
8.01	0.944752	0.843449	31.2334	32.4621	29.5078	27.3801	31.75	33.5
8.02	0.941271	0.848066	31.2689	32.4974	29.4325	27.56	31.81	33.5
8.03	0.943342	0.852733	31.3042	32.5325	29.5305	27.7416	31.81	33.56
8.04	0.949078	0.853883	31.3391	32.5673	29.7432	27.8086	31.81	33.56
8.05	0.948491	0.853259	31.3737	32.6018	29.7577	27.8178	31.81	33.56
8.06	0.949686	0.850509	31.4081	32.6359	29.8278	27.7572	31.81	33.56
8.07	0.956696	0.843981	31.4422	32.6698	30.0806	27.5727	31.81	33.56
8.08	0.963242	0.836736	31.476	32.7034	30.319	27.3641	31.81	33.56
8.09	0.962956	0.832504	31.5095	32.7367	30.3423	27.2534	31.87	33.56
8.1	0.955909	0.83506	31.5427	32.7697	30.152	27.3647	31.94	33.56
8.11	0.955136	0.839818	31.5757	32.8024	30.1591	27.5481	31.87	33.56
8.12	0.956962	0.843794	31.6083	32.8349	30.248	27.7059	31.87	33.63
8.13	0.957877	0.846437	31.6407	32.867	30.3079	27.8198	31.94	33.63
8.14	0.954591	0.847877	31.6728	32.8988	30.2346	27.8941	31.87	33.56
8.15	0.952895	0.848154	31.7047	32.9304	30.2112	27.93	31.94	33.56
8.16	0.955995	0.848303	31.7362	32.9616	30.3396	27.9615	31.94	33.63
8.17	0.959414	0.848203	31.7675	32.9926	30.4782	27.9844	31.94	33.63
8.18	0.960678	0.847844	31.7984	33.0233	30.5481	27.9986	31.94	33.56
8.19	0.958207	0.847348	31.8292	33.0537	30.4989	28.008	32	33.56
8.2	0.95387	0.846723	31.8596	33.0838	30.3899	28.0128	32	33.56
8.21	0.951931	0.847069	31.8897	33.1136	30.3568	28.0495	31.94	33.56
8.22	0.953555	0.848556	31.9196	33.1431	30.4371	28.1238	32	33.56
8.23	0.959433	0.851175	31.9492	33.1724	30.6531	28.2355	32	33.56
8.24	0.958534	0.851071	31.9785	33.2013	30.6525	28.2567	32	33.56
8.25	0.953447	0.85077	32.0076	33.23	30.5176	28.2711	32	33.56
8.26	0.948434	0.851687	32.0364	33.2584	30.3844	28.3258	32.06	33.56
8.27	0.946663	0.854574	32.0649	33.2865	30.3546	28.4458	32	33.56
8.28	0.945418	0.854676	32.0931	33.3144	30.3414	28.473	32.06	33.56
8.29	0.943645	0.849382	32.1211	33.3419	30.3109	28.32	32.06	33.56
8.3	0.942249	0.844767	32.1487	33.3692	30.2921	28.1892	32.06	33.63
8.31	0.942016	0.844304	32.1762	33.3962	30.3105	28.1965	32.06	33.56
8.32	0.945756	0.849371	32.2033	33.4229	30.4565	28.3884	32.06	33.56
8.33	0.953484	0.848471	32.2302	33.4493	30.731	28.3808	32.06	33.56
8.34	0.958924	0.845047	32.2568	33.4755	30.9318	28.2883	32.06	33.56
8.35	0.959149	0.841206	32.2831	33.5013	30.9643	28.1815	32.06	33.56
8.36	0.958118	0.842073	32.3092	33.5269	30.956	28.2321	32.13	33.56
8.37	0.960298	0.843446	32.335	33.5523	31.0512	28.2995	32.13	33.5
8.38	0.960951	0.846805	32.3605	33.5773	31.0969	28.4334	32.13	33.56
8.39	0.957021	0.853133	32.3858	33.6021	30.9939	28.6671	32.06	33.56
8.4	0.954456	0.857215	32.4108	33.6266	30.9347	28.8252	32.13	33.56
8.41	0.950539	0.85436	32.4356	33.6508	30.8313	28.7499	32.13	33.56
8.42	0.945007	0.847153	32.46	33.6747	30.6749	28.5277	32.13	33.56
8.43	0.937283	0.838147	32.4842	33.6984	30.4469	28.2442	32.19	33.56
8.44	0.938021	0.834843	32.5082	33.7218	30.4934	28.1525	32.19	33.56
8.45	0.944031	0.837051	32.5319	33.745	30.7111	28.2463	32.13	33.56
8.46	0.954274	0.843556	32.5553	33.7679	31.0667	28.4851	32.13	33.56
8.47	0.966944	0.851024	32.5785	33.7905	31.5016	28.7565	32.19	33.56
8.48	0.971361	0.852361	32.6014	33.8128	31.6677	28.8207	32.19	33.56
8.49	0.969619	0.850839	32.624	33.8349	31.6329	28.788	32.19	33.56
8.5	0.962075	0.847601	32.6464	33.8567	31.4083	28.6969	32.13	33.56
8.51	0.957567	0.852193	32.6686	33.8782	31.2823	28.8708	32.13	33.56
8.52	0.95244	0.858275	32.6904	33.8995	31.1357	29.0951	32.13	33.5
8.53	0.946257	0.862798	32.7121	33.9205	30.954	29.2665	32.19	33.56
8.54	0.937665	0.858499	32.7334	33.9412	30.693	29.1385	32.19	33.56
8.55	0.9378	0.847994	32.7545	33.9617	30.7172	28.7993	32.25	33.56
8.56	0.942753	0.837434	32.7754	33.9819	30.8991	28.4576	32.19	33.56
8.57	0.951864	0.82888	32.796	34.0019	31.2173	28.1835	32.25	33.5
8.58	0.957703	0.829408	32.8163	34.0216	31.4283	28.2178	32.19	33.56
8.59	0.961762	0.833038	32.8364	34.041	31.5808	28.3575	32.25	33.5
8.6	0.963162	0.838073	32.8563	34.0602	31.6459	28.5449	32.25	33.56
8.61	0.956784	0.838183	32.8759	34.0791	31.4551	28.5645	32.19	33.56
8.62	0.946867	0.83494	32.8952	34.0978	31.1474	28.4696	32.19	33.56
8.63	0.93877	0.83168	32.9143	34.1162	30.899	28.3737	32.19	33.56
8.64	0.938647	0.83163	32.9332	34.1343	30.9126	28.3872	32.19	33.56
8.65	0.9417	0.835033	32.9518	34.1522	31.0307	28.5183	32.25	33.56
8.66	0.944846	0.838385	32.9701	34.1699	31.1517	28.6475	32.19	33.56
8.67	0.947299	0.840759	32.9882	34.1873	31.2497	28.7433	32.25	33.56
8.68	0.950667	0.837768	33.0061	34.2044	31.3778	28.6554	32.25	33.56
8.69	0.951414	0.834029	33.0237	34.2213	31.4192	28.5415	32.25	33.56
8.7	0.949678	0.829975	33.0411	34.2379	31.3784	28.4166	32.25	33.5
8.71	0.950162	0.829583	33.0582	34.2543	31.4106	28.4168	32.25	33.5
8.72	0.948358	0.828401	33.0751	34.2704	31.367	28.3897	32.25	33.5
8.73	0.945088	0.826904	33.0917	34.2863	31.2746	28.3515	32.19	33.5
8.74	0.942877	0.827187	33.1081	34.302	31.2169	28.3741	32.25	33.5
8.75	0.948646	0.831893	33.1243	34.3174	31.4232	28.5484	32.25	33.5
8.76	0.958357	0.838478	33.1402	34.3325	31.7602	28.7871	32.25	33.56
8.77	0.966142	0.842512	33.1559	34.3474	32.0333	28.9381	32.31	33.5
8.78	0.967571	0.842667	33.1714	34.3621	32.0956	28.9558	32.31	33.56
8.79	0.963973	0.841885	33.1866	34.3765	31.991	28.941	32.31	33.56
8.8	0.951853	0.844325	33.2015	34.3906	31.603	29.0369	32.31	33.56
8.81	0.94634	0.844224	33.2163	34.4046	31.4339	29.0452	32.31	33.56
8.82	0.946642	0.841837	33.2308	34.4183	31.4576	28.9746	32.31	33.63
8.83	0.958461	0.834838	33.245	34.4317	31.8641	28.7449	32.31	33.56
8.84	0.960321	0.82757	33.2591	34.4449	31.9394	28.5056	32.31	33.56
8.85	0.957767	0.82108	33.2729	34.4579	31.8677	28.2927	32.31	33.63
8.86	0.953808	0.818065	33.2865	34.4706	31.7489	28.1992	32.31	33.56
8.87	0.95997	0.821214	33.2998	34.4831	31.9668	28.318	32.31	33.63
8.88	0.96899	0.82648	33.3129	34.4953	32.2799	28.5097	32.31	33.63
8.89	0.970034	0.828681	33.3258	34.5074	32.3272	28.5956	32.38	33.63
8.9	0.965117	0.831557	33.3384	34.5192	32.1755	28.7046	32.31	33.63
8.91	0.957	0.835192	33.3509	34.5307	31.9168	28.8398	32.38	33.56
8.92	0.948926	0.841672	33.3631	34.542	31.6591	29.073	32.31	33.56
8.93	0.93813	0.840833	33.375	34.5531	31.3101	29.0534	32.31	33.56
8.94	0.925942	0.834501	33.3868	34.564	30.9142	28.8437	32.38	33.63
8.95	0.923355	0.820918	33.3983	34.5746	30.8385	28.3829	32.38	33.63
8.96	0.925987	0.811216	33.4096	34.585	30.9368	28.0559	32.38	33.63
8.97	0.933706	0.805297	33.4207	34.5951	31.2051	27.8594	32.38	33.56
8.98	0.934047	0.810129	33.4315	34.6051	31.2266	28.0346	32.38	33.63
8.99	0.934864	0.816082	33.4421	34.6148	31.2638	28.2485	32.38	33.63
9	0.93688	0.822981	33.4525	34.6243	31.341	28.4951	32.31	33.63
9.01	0.950529	0.824144	33.4627	34.6335	31.8073	28.543	32.38	33.56
9.02	0.964094	0.824074	33.4727	34.6426	32.2708	28.548	32.38	33.63
9.03	0.971747	0.823589	33.4825	34.6514	32.5365	28.5385	32.38	33.63
9.04	0.973034	0.826567	33.492	34.66	32.5888	28.6488	32.38	33.63
9.05	0.971858	0.830476	33.5013	34.6683	32.5585	28.7912	32.44	33.63
9.06	0.971949	0.830924	33.5104	34.6765	32.5704	28.8135	32.44	33.63
9.07	0.966438	0.831953	33.5193	34.6844	32.3943	28.8558	32.38	33.63
9.08	0.956295	0.833461	33.5279	34.6921	32.0626	28.9145	32.44	33.56
9.09	0.948718	0.835972	33.5364	34.6996	31.8166	29.0079	32.44	33.63
9.1	0.944394	0.835567	33.5446	34.7068	31.6794	28.9999	32.44	33.63
9.11	0.945501	0.830058	33.5527	34.7139	31.7241	28.8146	32.44	33.63
9.12	0.947018	0.825013	33.5605	34.7207	31.7824	28.6451	32.44	33.63
9.13	0.948211	0.820622	33.5681	34.7273	31.8296	28.498	32.44	33.56
9.14	0.947128	0.818847	33.5755	34.7337	31.8003	28.4416	32.44	33.63
9.15	0.943057	0.819721	33.5827	34.7399	31.6704	28.477	32.44	33.63
9.16	0.936582	0.822728	33.5897	34.7459	31.4595	28.5864	32.44	33.63
9.17	0.933047	0.8295	33.5964	34.7516	31.347	28.8265	32.5	33.63
9.18	0.928919	0.834258	33.603	34.7572	31.2144	28.9965	32.5	33.63
9.19	0.923098	0.834147	33.6093	34.7625	31.0247	28.9971	32.5	33.56
9.2	0.917435	0.835316	33.6155	34.7677	30.84	29.042	32.5	33.56
9.21	0.912738	0.837305	33.6214	34.7726	30.6876	29.1153	32.5	33.56
9.22	0.922823	0.843331	33.6272	34.7773	31.032	29.3288	32.5	33.56
9.23	0.938004	0.844882	33.6327	34.7818	31.5476	29.3865	32.5	33.56
9.24	0.960266	0.840212	33.6381	34.7861	32.3015	29.2277	32.5	33.63
9.25	0.970031	0.832328	33.6432	34.7902	32.635	28.9569	32.5	33.56
9.26	0.974114	0.824437	33.6482	34.7941	32.7771	28.6855	32.5	33.63
9.27	0.963788	0.823164	33.6529	34.7978	32.4343	28.6443	32.56	33.63
9.28	0.959145	0.822309	33.6574	34.8012	32.2824	28.6174	32.56	33.63
9.29	0.960983	0.82193	33.6618	34.8045	32.3484	28.6069	32.56	33.63
9.3	0.961871	0.821965	33.6659	34.8076	32.3823	28.6106	32.63	33.63
9.31	0.960728	0.823455	33.6699	34.8105	32.3476	28.6649	32.63	33.63
9.32	0.948216	0.833498	33.6736	34.8131	31.9299	29.0167	32.56	33.63
9.33	0.937208	0.844334	33.6772	34.8156	31.5625	29.396	32.63	33.63
9.34	0.927949	0.856094	33.6805	34.8179	31.2538	29.8074	32.63	33.63
9.35	0.924658	0.85667	33.6837	34.82	31.1459	29.8292	32.63	33.63
9.36	0.923024	0.853153	33.6867	34.8219	31.0936	29.7084	32.63	33.56
9.37	0.921353	0.840404	33.6895	34.8236	31.0399	29.2659	32.63	33.63
9.38	0.922544	0.831408	33.6921	34.825	31.0824	28.9538	32.69	33.56
9.39	0.927967	0.827961	33.6945	34.8263	31.2673	28.8349	32.69	33.56
9.4	0.942921	0.830263	33.6967	34.8275	31.7733	28.9159	32.69	33.63
9.41	0.961862	0.834969	33.6987	34.8284	32.4135	29.0806	32.75	33.63
9.42	0.969861	0.836257	33.7006	34.8291	32.6848	29.1261	32.75	33.56
9.43	0.972508	0.836689	33.7022	34.8296	32.7757	29.1416	32.75	33.63
9.44	0.96201	0.835017	33.7037	34.83	32.4233	29.0836	32.75	33.56
9.45	0.949831	0.83295	33.705	34.8301	32.014	29.0117	32.75	33.56
9.46	0.936395	0.830587	33.706	34.8301	31.5622	28.9294	32.75	33.63
9.47	0.928406	0.831885	33.707	34.8299	31.2937	28.9744	32.81	33.56
9.48	0.922808	0.834345	33.7077	34.8294	31.1057	29.0598	32.81	33.56
9.49	0.927718	0.84058	33.7082	34.8288	31.2717	29.2764	32.81	33.63
9.5	0.932526	0.845166	33.7086	34.8281	31.4341	29.4355	32.81	33.63
9.51	0.937171	0.847096	33.7088	34.8271	31.5909	29.5019	32.81	33.63
9.52	0.935005	0.845055	33.7088	34.826	31.5179	29.4298	32.88	33.63
9.53	0.929018	0.840787	33.7086	34.8246	31.3159	29.2801	32.81	33.63
9.54	0.936806	0.83823	33.7082	34.8231	31.5781	29.1898	32.88	33.63
9.55	0.947385	0.837147	33.7077	34.8214	31.9342	29.1507	32.88	33.63
9.56	0.965045	0.844077	33.707	34.8195	32.5288	29.3904	32.94	33.63
9.57	0.97315	0.848831	33.7061	34.8175	32.8011	29.5542	32.88	33.63
9.58	0.965317	0.849958	33.7051	34.8153	32.5361	29.5915	32.94	33.63
9.59	0.957926	0.845051	33.7038	34.8128	32.2858	29.4186	32.94	33.63
9.6	0.950822	0.836229	33.7024	34.8103	32.045	29.1094	32.88	33.63
9.61	0.952991	0.833705	33.7008	34.8075	32.1166	29.0192	32.94	33.63
9.62	0.956547	0.832753	33.6991	34.8046	32.2347	28.9836	33	33.56
9.63	0.950855	0.83742	33.6971	34.8014	32.0411	29.1434	32.94	33.63
9.64	0.946569	0.841145	33.695	34.7982	31.8947	29.2703	33	33.63
9.65	0.946234	0.842218	33.6928	34.7947	31.8813	29.3047	33	33.63
9.66	0.95	0.842608	33.6903	34.7911	32.0058	29.3152	33	33.63
9.67	0.958434	0.842221	33.6877	34.7873	32.2875	29.2985	33	33.56
9.68	0.962526	0.840646	33.685	34.7833	32.4227	29.2404	33	33.63
9.69	0.964445	0.838476	33.682	34.7791	32.4845	29.1615	33	33.63
9.7	0.963535	0.833409	33.6789	34.7748	32.4508	28.9817	33.06	33.63
9.71	0.962024	0.828006	33.6756	34.7703	32.3968	28.7901	33	33.56
9.72	0.957543	0.825752	33.6722	34.7657	32.2426	28.7078	33	33.63
9.73	0.952928	0.824004	33.6686	34.7609	32.0838	28.6431	33.06	33.63
9.74	0.94784	0.824036	33.6648	34.7559	31.9089	28.6401	33.06	33.63
9.75	0.941641	0.823825	33.6609	34.7508	31.6965	28.6285	33.06	33.63
9.76	0.93373	0.823239	33.6568	34.7454	31.4264	28.6038	33.13	33.63
9.77	0.925319	0.826252	33.6526	34.74	31.1394	28.704	33.13	33.63
9.78	0.916511	0.832119	33.6482	34.7343	30.8389	28.9031	33.13	33.63
9.79	0.917305	0.838456	33.6436	34.7285	30.8614	29.1183	33.13	33.63
9.8	0.921919	0.84498	33.6389	34.7226	31.0123	29.3399	33.13	33.63
9.81	0.932343	0.842968	33.634	34.7165	31.3584	29.2649	33.13	33.63
9.82	0.943617	0.839602	33.6289	34.7102	31.7328	29.1427	33.13	33.63
9.83	0.949877	0.832766	33.6238	34.7037	31.9384	28.9001	33.19	33.63
9.84	0.954883	0.826589	33.6184	34.6971	32.1016	28.6803	33.19	33.63
9.85	0.952574	0.824251	33.6129	34.6904	32.0188	28.5936	33.19	33.63
9.86	0.948914	0.823204	33.6072	34.6835	31.8904	28.5516	33.13	33.63
9.87	0.941708	0.825548	33.6014	34.6764	31.6427	28.627	33.13	33.63
9.88	0.936219	0.828826	33.5954	34.6692	31.4527	28.7347	33.19	33.69
9.89	0.933322	0.833516	33.5893	34.6618	31.3496	28.8912	33.19	33.63
9.9	0.932484	0.837936	33.583	34.6543	31.3156	29.0381	33.25	33.69
9.91	0.933595	0.842101	33.5766	34.6466	31.347	29.1759	33.25	33.63
9.92	0.936752	0.844497	33.57	34.6388	31.4468	29.2523	33.25	33.63
9.93	0.941153	0.845817	33.5633	34.6308	31.5882	29.2913	33.25	33.69
9.94	0.945454	0.843604	33.5564	34.6226	31.7261	29.2078	33.25	33.63
9.95	0.949717	0.840034	33.5494	34.6144	31.8625	29.0773	33.31	33.63
9.96	0.952267	0.836179	33.5423	34.6059	31.9412	28.9367	33.31	33.63
9.97	0.954431	0.832259	33.5349	34.5973	32.0068	28.794	33.25	33.63
9.98	0.960169	0.834506	33.5275	34.5886	32.1921	28.8644	33.31	33.69
9.99	0.966295	0.83742	33.5199	34.5797	32.3901	28.9578	33.31	33.69
10	0.971114	0.84181	33.5121	34.5707	32.5441	29.102	33.31	33.69
10.01	0.975467	0.845903	33.5042	34.5615	32.6823	29.2357	33.38	33.69
10.02	0.971817	0.844107	33.4962	34.5522	32.5522	29.1658	33.38	33.63
10.03	0.967531	0.842252	33.488	34.5428	32.4007	29.0937	33.38	33.63
10.04	0.958411	0.839955	33.4797	34.5332	32.0873	29.0063	33.44	33.69
10.05	0.95043	0.838675	33.4713	34.5234	31.8121	28.954	33.38	33.75
10.06	0.947905	0.842269	33.4627	34.5136	31.7194	29.0697	33.44	33.69
10.07	0.946984	0.845472	33.4539	34.5035	31.6803	29.1718	33.38	33.69
10.08	0.951699	0.847308	33.4451	34.4934	31.8296	29.2265	33.5	33.69
10.09	0.955008	0.848399	33.4361	34.4831	31.9317	29.2554	33.44	33.69
10.1	0.954378	0.847402	33.4269	34.4726	31.9019	29.2122	33.44	33.63
10.11	0.954206	0.846635	33.4176	34.4621	31.8873	29.1768	33.5	33.75
10.12	0.955125	0.846413	33.4082	34.4513	31.909	29.1601	33.5	33.69
10.13	0.956681	0.845395	33.3986	34.4405	31.9518	29.1158	33.56	33.69
10.14	0.959577	0.842706	33.389	34.4295	32.0393	29.0139	33.56	33.69
10.15	0.961155	0.841418	33.3791	34.4184	32.0825	28.9602	33.56	33.69
10.16	0.960182	0.84284	33.3692	34.4071	32.0405	28.9997	33.5	33.69
10.17	0.959087	0.84567	33.3591	34.3957	31.9943	29.0874	33.56	33.69
10.18	0.957766	0.851101	33.3489	34.3842	31.9404	29.2644	33.56	33.75
10.19	0.956144	0.854681	33.3385	34.3726	31.8764	29.3776	33.63	33.75
10.2	0.953973	0.85488	33.328	34.3608	31.7941	29.3743	33.63	33.75
10.21	0.953376	0.854144	33.3174	34.3489	31.764	29.3389	33.63	33.75
10.22	0.955717	0.851661	33.3067	34.3368	31.8318	29.2433	33.63	33.75
10.23	0.958662	0.850352	33.2958	34.3246	31.9194	29.188	33.63	33.75
10.24	0.962802	0.851366	33.2848	34.3123	32.0467	29.2124	33.63	33.69
10.25	0.964732	0.851768	33.2737	34.2999	32.1002	29.2155	33.69	33.69
10.26	0.961846	0.850834	33.2625	34.2873	31.9934	29.1728	33.69	33.69
10.27	0.958237	0.849924	33.2511	34.2746	31.8624	29.1308	33.69	33.75
10.28	0.952818	0.849074	33.2396	34.2618	31.6713	29.0908	33.69	33.75
10.29	0.948707	0.849571	33.228	34.2489	31.5236	29.0969	33.69	33.75
10.3	0.948553	0.854141	33.2162	34.2358	31.5074	29.2422	33.75	33.75
10.31	0.949611	0.858148	33.2044	34.2227	31.5312	29.3681	33.75	33.75
10.32	0.955422	0.859942	33.1924	34.2093	31.7127	29.4181	33.69	33.81
10.33	0.960974	0.861238	33.1803	34.1959	31.8854	29.4508	33.75	33.75
10.34	0.965049	0.859698	33.1681	34.1824	32.0088	29.3865	33.75	33.81
10.35	0.968577	0.858241	33.1557	34.1687	32.1139	29.325	33.75	33.81
10.36	0.966447	0.857631	33.1432	34.1549	32.0312	29.2923	33.75	33.81
10.37	0.964275	0.85701	33.1307	34.141	31.9471	29.2592	33.75	33.75
10.38	0.959846	0.855829	33.118	34.127	31.7881	29.2068	33.81	33.81
10.39	0.955416	0.854648	33.1051	34.1128	31.6292	29.1544	33.81	33.81
10.4	0.953988	0.853729	33.0922	34.0985	31.5696	29.1109	33.75	33.81
10.41	0.952751	0.852827	33.0791	34.0842	31.5162	29.0679	33.81	33.75
10.42	0.953519	0.85533	33.066	34.0697	31.529	29.1408	33.81	33.81
10.43	0.954631	0.858417	33.0527	34.055	31.5531	29.2334	33.81	33.75
10.44	0.953533	0.859583	33.0393	34.0403	31.504	29.2605	33.81	33.81
10.45	0.951732	0.860138	33.0258	34.0255	31.4317	29.2666	33.81	33.81
10.46	0.951275	0.857935	33.0121	34.0105	31.4036	29.1788	33.81	33.75
10.47	0.951525	0.854283	32.9984	33.9954	31.3988	29.0417	33.81	33.81
10.48	0.953254	0.852419	32.9846	33.9803	31.4427	28.9654	33.88	33.81
10.49	0.956225	0.852056	32.9706	33.965	31.5273	28.94	33.88	33.81
10.5	0.958685	0.852223	32.9565	33.9496	31.5949	28.9326	33.88	33.88
10.51	0.960448	0.853113	32.9424	33.934	31.6394	28.9496	33.88	33.81
10.52	0.961632	0.854485	32.9281	33.9184	31.6647	28.9828	33.88	33.88
10.53	0.961428	0.857012	32.9137	33.9027	31.6441	29.055	33.88	33.81
10.54	0.960598	0.85943	32.8992	33.8868	31.6029	29.1234	33.94	33.75
10.55	0.9564	0.861269	32.8846	33.8709	31.4508	29.172	33.88	33.81
10.56	0.952214	0.86306	32.8698	33.8548	31.2991	29.2188	33.94	33.88
10.57	0.94922	0.860282	32.855	33.8387	31.1866	29.1108	33.94	33.81
10.58	0.946226	0.857504	32.8401	33.8224	31.0741	29.0028	33.94	33.88
10.59	0.945375	0.85578	32.825	33.806	31.032	28.9305	33.94	33.81
10.6	0.944886	0.854234	32.8099	33.7895	31.0016	28.8642	33.94	33.81
10.61	0.943522	0.855392	32.7947	33.773	30.9425	28.8891	33.94	33.81
10.62	0.941769	0.857756	32.7793	33.7563	30.8705	28.9546	33.94	33.81
10.63	0.940869	0.860303	32.7639	33.7395	30.8265	29.0262	34	33.81
10.64	0.940762	0.863019	32.7483	33.7226	30.8084	29.1032	33.94	33.88
10.65	0.942283	0.864948	32.7327	33.7056	30.8434	29.1536	33.94	33.81
10.66	0.947005	0.865331	32.7169	33.6885	30.9831	29.1517	33.94	33.81
10.67	0.951696	0.865711	32.7011	33.6713	31.1215	29.1496	33.94	33.81
10.68	0.956211	0.866082	32.6851	33.654	31.2539	29.1471	34	33.81
10.69	0.960725	0.866452	32.6691	33.6366	31.386	29.1445	34	33.81
10.7	0.959323	0.865115	32.6529	33.6191	31.3247	29.0844	34	33.81
10.71	0.957588	0.863682	32.6367	33.6015	31.2525	29.021	34.06	33.88
10.72	0.955192	0.860888	32.6204	33.5839	31.1587	28.9119	34	33.88
10.73	0.952562	0.857611	32.6039	33.5661	31.0573	28.7867	34	33.81
10.74	0.95227	0.856507	32.5874	33.5482	31.032	28.7343	34.06	33.81
10.75	0.954136	0.857409	32.5708	33.5302	31.0769	28.7491	34.06	33.81
10.76	0.956279	0.858751	32.554	33.5122	31.1307	28.7786	34.06	33.81
10.77	0.959089	0.861156	32.5372	33.494	31.2061	28.8436	34.06	33.88
10.78	0.961778	0.863519	32.5203	33.4757	31.2773	28.9069	34.06	33.88
10.79	0.962444	0.865174	32.5033	33.4574	31.2826	28.9465	34.06	33.88
10.8	0.96311	0.86683	32.4862	33.439	31.2878	28.9859	34.06	33.88
10.81	0.961147	0.866828	32.469	33.4204	31.2075	28.9698	34.06	33.88
10.82	0.958569	0.86644	32.4518	33.4018	31.1073	28.9407	34.13	33.88
10.83	0.954796	0.864434	32.4344	33.3831	30.9682	28.8575	34.13	33.88
10.84	0.950068	0.861135	32.417	33.3643	30.7983	28.7311	34.13	33.88
10.85	0.94593	0.858296	32.3994	33.3454	30.6476	28.6202	34.19	33.81
10.86	0.943231	0.856583	32.3818	33.3264	30.5435	28.5468	34.19	33.81
10.87	0.940541	0.854863	32.3641	33.3073	30.4397	28.4732	34.13	33.88
10.88	0.938386	0.852834	32.3462	33.2882	30.3532	28.3893	34.19	33.88
10.89	0.93623	0.850804	32.3283	33.2689	30.2668	28.3054	34.19	33.88
10.9	0.935383	0.849995	32.3104	33.2496	30.2225	28.262	34.19	33.88
10.91	0.93501	0.84963	32.2923	33.2302	30.1936	28.2334	34.19	33.88
10.92	0.93661	0.849828	32.2741	33.2107	30.2283	28.2234	34.25	33.88
10.93	0.940716	0.850744	32.2559	33.1911	30.3437	28.2371	34.19	33.88
10.94	0.944495	0.851376	32.2376	33.1714	30.4482	28.2414	34.25	33.88
10.95	0.946211	0.850225	32.2192	33.1517	30.4861	28.1864	34.25	33.88
10.96	0.947928	0.849073	32.2007	33.1318	30.5239	28.1314	34.25	33.88
10.97	0.948364	0.849328	32.1821	33.1119	30.5204	28.1229	34.31	33.81
10.98	0.948529	0.849882	32.1634	33.0919	30.508	28.1242	34.31	33.88
10.99	0.949746	0.850478	32.1447	33.0718	30.5293	28.1269	34.25	33.88
11	0.952005	0.851116	32.1259	33.0517	30.584	28.1308	34.31	33.88
11.01	0.953735	0.851752	32.107	33.0314	30.6216	28.1346	34.31	33.88
11.02	0.952884	0.852378	32.088	33.0111	30.5762	28.138	34.31	33.88
11.03	0.952033	0.853004	32.069	32.9907	30.5307	28.1412	34.31	33.88
11.04	0.951008	0.85294	32.0498	32.9702	30.4796	28.1216	34.31	33.88
11.05	0.949948	0.852732	32.0306	32.9497	30.4274	28.0972	34.31	33.88
11.06	0.95126	0.852401	32.0113	32.929	30.4511	28.0687	34.38	33.94
11.07	0.955187	0.851934	31.9919	32.9083	30.5583	28.0357	34.38	33.94
11.08	0.958835	0.85171	31.9725	32.8875	30.6563	28.0106	34.31	33.94
11.09	0.960304	0.853384	31.953	32.8667	30.6846	28.0479	34.38	33.88
11.1	0.961773	0.855059	31.9334	32.8457	30.7126	28.085	34.44	33.88
11.11	0.958515	0.856765	31.9137	32.8247	30.5898	28.1231	34.38	33.88
11.12	0.953607	0.858483	31.8939	32.8036	30.4143	28.1613	34.38	33.94
11.13	0.950368	0.859475	31.8741	32.7824	30.2921	28.1757	34.44	33.94
11.14	0.950111	0.85917	31.8542	32.7612	30.265	28.1474	34.38	33.94
11.15	0.949854	0.858865	31.8343	32.7399	30.2379	28.1191	34.44	33.94
11.16	0.952324	0.858129	31.8142	32.7185	30.2974	28.0767	34.44	33.94
11.17	0.95489	0.857378	31.7941	32.697	30.3598	28.0337	34.44	33.94
11.18	0.953629	0.856871	31.7739	32.6755	30.3005	27.9987	34.44	34
11.19	0.949395	0.856555	31.7536	32.6539	30.1468	27.9699	34.44	33.94
11.2	0.945558	0.855983	31.7333	32.6322	30.0057	27.9326	34.44	33.94
11.21	0.943978	0.853957	31.7129	32.6105	29.9363	27.848	34.5	33.94
11.22	0.942398	0.85193	31.6924	32.5887	29.8669	27.7633	34.5	33.94
11.23	0.94427	0.852112	31.6719	32.5668	29.9068	27.7506	34.5	34
11.24	0.947448	0.85313	31.6513	32.5449	29.988	27.765	34.5	33.94
11.25	0.949821	0.854471	31.6306	32.5229	30.0434	27.7899	34.5	33.94
11.26	0.950231	0.8566	31.6099	32.5008	30.0367	27.8402	34.5	33.94
11.27	0.950642	0.858728	31.5891	32.4786	30.0299	27.8903	34.56	33.94
11.28	0.951514	0.857831	31.5682	32.4564	30.0376	27.8421	34.5	34
11.29	0.952471	0.856382	31.5472	32.4342	30.0478	27.776	34.56	33.94
11.3	0.954923	0.855492	31.5262	32.4118	30.1051	27.728	34.56	34
11.31	0.95971	0.855473	31.5052	32.3894	30.2358	27.7082	34.56	34
11.32	0.964498	0.855454	31.484	32.3669	30.3663	27.6884	34.56	34
11.33	0.966627	0.85391	31.4628	32.3444	30.4128	27.6192	34.56	34.06
11.34	0.968538	0.85224	31.4415	32.3218	30.4523	27.5459	34.56	34.06
11.35	0.967954	0.849339	31.4202	32.2991	30.4133	27.4329	34.56	34
11.36	0.964282	0.844912	31.3988	32.2764	30.2773	27.2707	34.56	34
11.37	0.96061	0.840485	31.3774	32.2536	30.1414	27.1087	34.63	34
11.38	0.958968	0.840949	31.3558	32.2308	30.0693	27.1044	34.69	34
11.39	0.957414	0.841625	31.3343	32.2079	29.9998	27.1069	34.63	34.06
11.4	0.957122	0.843388	31.3126	32.1849	29.97	27.1444	34.63	34.06
11.41	0.958315	0.846431	31.2909	32.1619	29.9865	27.2228	34.69	34.13
11.42	0.959507	0.849473	31.2692	32.1388	30.003	27.301	34.63	34.06
11.43	0.957979	0.848638	31.2473	32.1156	29.9343	27.2545	34.63	34.06
11.44	0.956307	0.847598	31.2255	32.0924	29.8611	27.2015	34.69	34.06
11.45	0.953788	0.846478	31.2035	32.0691	29.7615	27.1458	34.69	34.06
11.46	0.95014	0.845254	31.1815	32.0458	29.6268	27.0869	34.69	34.13
11.47	0.946492	0.84403	31.1595	32.0224	29.4922	27.0279	34.69	34.13
11.48	0.94678	0.845668	31.1373	31.999	29.4802	27.0605	34.69	34.06
11.49	0.947524	0.847637	31.1152	31.9755	29.4824	27.1036	34.69	34.06
11.5	0.949001	0.849687	31.0929	31.952	29.5072	27.1492	34.75	34.06
11.51	0.951824	0.851888	31.0707	31.9284	29.5738	27.1994	34.75	34.13
11.52	0.954648	0.854088	31.0483	31.9047	29.6402	27.2494	34.75	34.13
11.53	0.955271	0.854047	31.0259	31.881	29.6382	27.2279	34.75	34.13
11.54	0.955337	0.85344	31.0035	31.8572	29.6188	27.1882	34.75	34.13
11.55	0.955567	0.852794	30.981	31.8334	29.6044	27.1473	34.75	34.13
11.56	0.956334	0.852021	30.9584	31.8095	29.6066	27.1024	34.75	34.13
11.57	0.957102	0.851248	30.9358	31.7856	29.6087	27.0574	34.81	34.13
11.58	0.958512	0.852766	30.9131	31.7616	29.6306	27.0852	34.75	34.13
11.59	0.96026	0.855493	30.8904	31.7376	29.6628	27.1513	34.81	34.13
11.6	0.961882	0.858112	30.8676	31.7135	29.691	27.2138	34.81	34.13
11.61	0.961682	0.859173	30.8448	31.6894	29.6629	27.2267	34.81	34.13
11.62	0.961483	0.860234	30.8219	31.6652	29.6348	27.2395	34.81	34.19
11.63	0.960786	0.859985	30.799	31.641	29.5913	27.2107	34.88	34.19
11.64	0.959516	0.858225	30.776	31.6167	29.5301	27.1342	34.81	34.19
11.65	0.958247	0.856466	30.753	31.5923	29.469	27.0578	34.88	34.19
11.66	0.960429	0.856163	30.7299	31.568	29.5139	27.0273	34.88	34.19
11.67	0.963211	0.856112	30.7068	31.5435	29.5771	27.0048	34.94	34.13
11.68	0.965884	0.856399	30.6836	31.5191	29.6368	26.9929	34.88	34.19
11.69	0.96819	0.85783	30.6604	31.4945	29.6851	27.0169	34.94	34.19
11.7	0.970496	0.85926	30.6371	31.47	29.7332	27.0409	34.94	34.19
11.71	0.969264	0.860747	30.6138	31.4453	29.6729	27.0665	34.88	34.19
11.72	0.965591	0.862272	30.5905	31.4207	29.5379	27.0932	34.94	34.19
11.73	0.961918	0.863796	30.5671	31.396	29.403	27.1197	35	34.25
11.74	0.958118	0.864473	30.5436	31.3712	29.2644	27.1196	35	34.25
11.75	0.95431	0.8651	30.5201	31.3464	29.1256	27.1178	35.13	34.19
11.76	0.951887	0.864956	30.4965	31.3216	29.0293	27.0918	35.13	34.19
11.77	0.952957	0.862869	30.4729	31.2967	29.0394	27.0049	35.13	34.19
11.78	0.954027	0.860782	30.4493	31.2717	29.0495	26.9181	35.13	34.19
11.79	0.957796	0.857795	30.4256	31.2468	29.1415	26.8033	35.13	34.19
11.8	0.963277	0.854237	30.4019	31.2217	29.2855	26.6707	35.13	34.19
11.81	0.968759	0.850678	30.3781	31.1967	29.4291	26.5383	35.13	34.19
11.82	0.969669	0.850532	30.3543	31.1716	29.4336	26.5124	35.19	34.25
11.83	0.970221	0.850653	30.3304	31.1464	29.4272	26.4948	35.13	34.19
11.84	0.969571	0.851945	30.3065	31.1212	29.3843	26.5136	35.13	34.19
11.85	0.964915	0.857138	30.2826	31.096	29.2201	26.6536	35.19	34.19
11.86	0.960258	0.862331	30.2586	31.0707	29.0561	26.7933	35.25	34.19
11.87	0.957165	0.867343	30.2346	31.0454	28.9395	26.927	35.19	34.19
11.88	0.955502	0.872189	30.2105	31.0201	28.8662	27.0553	35.25	34.25
11.89	0.953839	0.877034	30.1864	30.9947	28.793	27.1834	35.25	34.19
11.9	0.953663	0.878665	30.1623	30.9692	28.7646	27.2116	35.25	34.19
11.91	0.953856	0.879496	30.1381	30.9438	28.7474	27.2149	35.31	34.25
11.92	0.953882	0.880089	30.1138	30.9183	28.725	27.2108	35.31	34.19
11.93	0.951568	0.877382	30.0896	30.8927	28.6323	27.1047	35.31	34.19
11.94	0.949255	0.874675	30.0653	30.8671	28.5396	26.9987	35.31	34.19
11.95	0.947585	0.871811	30.0409	30.8415	28.4663	26.8879	35.38	34.19
11.96	0.947279	0.868612	30.0165	30.8158	28.434	26.767	35.38	34.25
11.97	0.946973	0.865413	29.9921	30.7902	28.4017	26.6462	35.38	34.25
11.98	0.949801	0.863969	29.9676	30.7644	28.4633	26.5795	35.38	34.19
11.99	0.955077	0.863895	29.9432	30.7387	28.598	26.555	35.38	34.25
12	0.960352	0.86382	29.9186	30.7129	28.7324	26.5304	35.38	34.25
12.01	0.962019	0.864722	29.8941	30.687	28.7586	26.5357	35.44	34.25
12.02	0.962724	0.865883	29.8694	30.6611	28.756	26.549	35.38	34.25
12.03	0.963417	0.867035	29.8448	30.6352	28.753	26.5618	35.44	34.25
12.04	0.961574	0.866373	29.8201	30.6093	28.6743	26.5191	35.44	34.25
12.05	0.95973	0.86571	29.7954	30.5833	28.5956	26.4763	35.44	34.25
12.06	0.957876	0.865004	29.7707	30.5573	28.5166	26.4322	35.5	34.25
12.07	0.955985	0.864129	29.7459	30.5313	28.4366	26.383	35.5	34.25
12.08	0.954094	0.863253	29.7211	30.5052	28.3567	26.3337	35.56	34.25
12.09	0.951782	0.862701	29.6962	30.4791	28.2643	26.2943	35.56	34.25
12.1	0.94883	0.862638	29.6714	30.453	28.1531	26.2699	35.56	34.25
12.11	0.945879	0.862576	29.6464	30.4268	28.042	26.2454	35.56	34.25
12.12	0.947906	0.862756	29.6215	30.4006	28.0784	26.2283	35.56	34.25
12.13	0.953647	0.863115	29.5965	30.3744	28.2247	26.2166	35.56	34.25
12.14	0.959389	0.863475	29.5715	30.3481	28.3706	26.2048	35.56	34.31
12.15	0.966015	0.864398	29.5465	30.3218	28.5424	26.2101	35.63	34.31
12.16	0.97296	0.865523	29.5214	30.2955	28.7232	26.2214	35.63	34.25
12.17	0.979905	0.866649	29.4963	30.2691	28.9036	26.2327	35.63	34.25
12.18	0.979834	0.867365	29.4712	30.2428	28.8769	26.2315	35.63	34.25
12.19	0.978855	0.868029	29.446	30.2163	28.8234	26.2287	35.69	34.31
12.2	0.977876	0.868669	29.4208	30.1899	28.7699	26.225	35.69	34.25
12.21	0.976934	0.868223	29.3956	30.1634	28.7176	26.1886	35.63	34.31
12.22	0.975992	0.867776	29.3703	30.137	28.6652	26.1521	35.63	34.31
12.23	0.974995	0.867498	29.3451	30.1104	28.6113	26.1207	35.69	34.31
12.24	0.973672	0.868215	29.3198	30.0839	28.5478	26.1193	35.69	34.31
12.25	0.972348	0.868933	29.2944	30.0573	28.4844	26.1178	35.75	34.31
12.26	0.969801	0.869625	29.2691	30.0307	28.3852	26.1155	35.75	34.31
12.27	0.963648	0.870242	29.2437	30.0041	28.1806	26.1108	35.75	34.31
12.28	0.957495	0.870859	29.2182	29.9774	27.9763	26.1061	35.75	34.38
12.29	0.952993	0.870543	29.1928	29.9507	27.8205	26.0734	35.75	34.31
12.3	0.951572	0.868485	29.1673	29.924	27.7548	25.9886	35.75	34.31
12.31	0.950151	0.866426	29.1418	29.8973	27.6891	25.9038	35.81	34.38
12.32	0.95137	0.864989	29.1163	29.8706	27.7004	25.8377	35.81	34.38
12.33	0.956083	0.864375	29.0908	29.8438	27.8132	25.7962	35.88	34.31
12.34	0.960797	0.863762	29.0652	29.817	27.9257	25.7548	35.88	34.38
12.35	0.963673	0.864387	29.0396	29.7901	27.9847	25.7502	35.81	34.38
12.36	0.964697	0.866261	29.014	29.7633	27.9897	25.7828	35.88	34.38
12.37	0.965721	0.868134	28.9883	29.7364	27.9946	25.8152	35.88	34.38
12.38	0.964434	0.868959	28.9626	29.7095	27.9325	25.8164	35.88	34.38
12.39	0.961268	0.868931	28.9369	29.6826	27.8161	25.7921	35.94	34.38
12.4	0.958102	0.868903	28.9112	29.6557	27.6999	25.7679	35.94	34.44
12.41	0.955923	0.868404	28.8855	29.6287	27.6123	25.7297	35.94	34.38
12.42	0.954427	0.867581	28.8597	29.6017	27.5445	25.6819	35.94	34.44
12.43	0.952932	0.866757	28.8339	29.5747	27.4767	25.6341	35.94	34.44
12.44	0.952785	0.867785	28.8081	29.5477	27.4479	25.6411	35.94	34.44
12.45	0.953476	0.869964	28.7823	29.5206	27.4432	25.6819	36	34.44
12.46	0.954168	0.872143	28.7564	29.4936	27.4384	25.7226	35.94	34.44
12.47	0.953687	0.873484	28.7305	29.4665	27.3999	25.7385	36	34.5
12.48	0.952511	0.874329	28.7046	29.4394	27.3415	25.7397	36	34.5
12.49	0.951335	0.875174	28.6787	29.4123	27.2831	25.7409	36	34.5
12.5	0.951182	0.874656	28.6528	29.3851	27.254	25.7019	36	34.44
12.51	0.951644	0.873319	28.6268	29.3579	27.2425	25.6388	36	34.44
12.52	0.952106	0.871981	28.6008	29.3308	27.231	25.5759	36.06	34.5
12.53	0.954003	0.8715	28.5748	29.3036	27.2604	25.5381	36.06	34.44
12.54	0.956831	0.871574	28.5488	29.2763	27.3164	25.5165	36.06	34.5
12.55	0.959659	0.871648	28.5227	29.2491	27.3721	25.4949	36.06	34.44
12.56	0.961967	0.871731	28.4967	29.2218	27.4129	25.4736	36.06	34.5
12.57	0.963889	0.87182	28.4706	29.1946	27.4425	25.4524	36.06	34.5
12.58	0.965811	0.87191	28.4445	29.1673	27.472	25.4312	36.13	34.5
12.59	0.965814	0.873792	28.4184	29.14	27.4469	25.4623	36.13	34.5
12.6	0.964095	0.877283	28.3923	29.1127	27.3728	25.54	36.13	34.5
12.61	0.962376	0.880775	28.3661	29.0853	27.2989	25.6176	36.13	34.5
12.62	0.958485	0.883973	28.3399	29.058	27.1634	25.6864	36.19	34.5
12.63	0.952095	0.886833	28.3138	29.0306	26.9574	25.7453	36.13	34.56
12.64	0.945705	0.889694	28.2876	29.0032	26.7517	25.804	36.19	34.56
12.65	0.94019	0.890296	28.2613	28.9758	26.571	25.797	36.19	34.56
12.66	0.936055	0.887337	28.2351	28.9484	26.4296	25.687	36.19	34.56
12.67	0.93192	0.884379	28.2088	28.921	26.2884	25.5771	36.19	34.56
12.68	0.929492	0.881507	28.1826	28.8935	26.1955	25.4698	36.19	34.56
12.69	0.93112	0.87884	28.1563	28.866	26.2169	25.3686	36.19	34.56
12.7	0.932748	0.876173	28.13	28.8386	26.2382	25.2676	36.25	34.56
12.71	0.935198	0.873931	28.1037	28.8111	26.2825	25.1789	36.25	34.56
12.72	0.94117	0.873513	28.0774	28.7836	26.4256	25.1428	36.25	34.56
12.73	0.947141	0.873094	28.051	28.7561	26.5683	25.1068	36.31	34.56
12.74	0.952987	0.872821	28.0247	28.7285	26.7071	25.0749	36.31	34.56
12.75	0.957075	0.874592	27.9983	28.701	26.7965	25.1017	36.31	34.56
12.76	0.961162	0.876362	27.9719	28.6735	26.8855	25.1283	36.31	34.56
12.77	0.96525	0.878132	27.9455	28.6459	26.9744	25.1549	36.25	34.56
12.78	0.962291	0.879674	27.9191	28.6183	26.8663	25.1748	36.31	34.56
12.79	0.958793	0.881198	27.8927	28.5907	26.7433	25.1941	36.31	34.56
12.8	0.955295	0.882722	27.8662	28.5631	26.6205	25.2133	36.31	34.56
12.81	0.95068	0.881201	27.8398	28.5355	26.4667	25.1455	36.38	34.56
12.82	0.945744	0.878799	27.8133	28.5079	26.3043	25.0527	36.38	34.56
12.83	0.940807	0.876398	27.7869	28.4803	26.1421	24.96	36.38	34.56
12.84	0.938982	0.874539	27.7604	28.4526	26.0665	24.8829	36.38	34.56
12.85	0.939174	0.873031	27.7339	28.425	26.0469	24.8159	36.38	34.63
12.86	0.939366	0.871524	27.7074	28.3973	26.0274	24.7489	36.38	34.63
12.87	0.941868	0.871579	27.6808	28.3697	26.0717	24.7264	36.38	34.56
12.88	0.947532	0.873772	27.6543	28.342	26.2034	24.7644	36.44	34.63
12.89	0.953196	0.875965	27.6278	28.3143	26.3347	24.8023	36.44	34.56
12.9	0.958623	0.878035	27.6012	28.2866	26.4592	24.8366	36.44	34.56
12.91	0.963217	0.879671	27.5747	28.2589	26.5604	24.8585	36.5	34.56
12.92	0.967812	0.881307	27.5481	28.2312	26.6614	24.8803	36.5	34.56
12.93	0.972364	0.882934	27.5215	28.2034	26.7609	24.9018	36.5	34.63
12.94	0.969001	0.88291	27.4949	28.1757	26.6426	24.8766	36.5	34.56
12.95	0.965638	0.882885	27.4683	28.148	26.5245	24.8514	36.56	34.63
12.96	0.962276	0.882861	27.4417	28.1202	26.4065	24.8262	36.5	34.63
12.97	0.958982	0.881959	27.4151	28.0925	26.2906	24.7764	36.56	34.69
12.98	0.95571	0.880799	27.3885	28.0647	26.1754	24.7194	36.56	34.56
12.99	0.952437	0.879639	27.3618	28.037	26.0604	24.6624	36.56	34.63
13	0.953338	0.877912	27.3352	28.0092	26.0597	24.5896	36.56	34.63
13.01	0.958029	0.87567	27.3085	27.9814	26.1624	24.5025	36.63	34.63
13.02	0.962719	0.873427	27.2819	27.9536	26.2648	24.4155	36.63	34.63
13.03	0.966676	0.871514	27.2552	27.9258	26.347	24.3377	36.63	34.63
13.04	0.96854	0.87054	27.2285	27.898	26.3719	24.2863	36.63	34.63
13.05	0.970403	0.869566	27.2018	27.8702	26.3967	24.235	36.63	34.63
13.06	0.972266	0.868592	27.1752	27.8424	26.4215	24.1837	36.69	34.63
13.07	0.969955	0.868667	27.1485	27.8146	26.3328	24.1616	36.69	34.56
13.08	0.967549	0.868766	27.1218	27.7868	26.2416	24.1402	36.63	34.63
13.09	0.965143	0.868865	27.0951	27.759	26.1506	24.1188	36.69	34.63
13.1	0.966195	0.869104	27.0683	27.7311	26.1533	24.1012	36.69	34.63
13.11	0.968876	0.869408	27.0416	27.7033	26.2	24.0854	36.75	34.69
13.12	0.971557	0.869712	27.0149	27.6755	26.2465	24.0697	36.75	34.63
13.13	0.973523	0.871497	26.9882	27.6476	26.2736	24.0948	36.75	34.63
13.14	0.974245	0.875862	26.9614	27.6198	26.267	24.1911	36.75	34.63
13.15	0.974966	0.880227	26.9347	27.5919	26.2604	24.2872	36.75	34.69
13.16	0.975591	0.884615	26.9079	27.5641	26.2512	24.3836	36.75	34.69
13.17	0.973418	0.889676	26.8812	27.5362	26.1666	24.4983	36.75	34.69
13.18	0.971245	0.894736	26.8544	27.5084	26.0822	24.6127	36.75	34.69
13.19	0.969072	0.899797	26.8277	27.4805	25.998	24.7269	36.81	34.69
13.2	0.969092	0.901737	26.8009	27.4526	25.9726	24.7551	36.75	34.69
13.21	0.970121	0.902242	26.7742	27.4248	25.9742	24.7438	36.75	34.63
13.22	0.97115	0.902747	26.7474	27.3969	25.9757	24.7325	36.81	34.69
13.23	0.971327	0.903199	26.7206	27.369	25.9545	24.7197	36.81	34.69
13.24	0.969686	0.903542	26.6938	27.3412	25.8846	24.7039	36.81	34.69
13.25	0.968045	0.903884	26.6671	27.3133	25.8149	24.6881	36.88	34.69
13.26	0.966405	0.904226	26.6403	27.2854	25.7453	24.6722	36.81	34.75
13.27	0.963973	0.902353	26.6135	27.2576	25.6547	24.5959	36.81	34.75
13.28	0.961488	0.900329	26.5867	27.2297	25.5628	24.5157	36.88	34.69
13.29	0.959003	0.898305	26.5599	27.2018	25.471	24.4355	36.88	34.69
13.3	0.95764	0.894449	26.5331	27.1739	25.4092	24.3057	36.88	34.69
13.31	0.957249	0.889008	26.5063	27.1461	25.3732	24.1331	36.88	34.69
13.32	0.956858	0.883567	26.4795	27.1182	25.3372	23.9607	36.88	34.69
13.33	0.956844	0.878846	26.4527	27.0903	25.3112	23.8082	36.88	34.75
13.34	0.959636	0.87947	26.4259	27.0624	25.3593	23.8006	36.88	34.75
13.35	0.962427	0.880094	26.3991	27.0345	25.4073	23.7929	36.88	34.75
13.36	0.965219	0.880718	26.3723	27.0067	25.4551	23.7853	36.81	34.75
13.37	0.970932	0.882585	26.3455	26.9788	25.5797	23.8111	36.88	34.75
13.38	0.977999	0.885028	26.3187	26.9509	25.7397	23.8523	36.94	34.75
13.39	0.985066	0.887471	26.2919	26.9231	25.8993	23.8934	36.94	34.75
13.4	0.989613	0.88895	26.2651	26.8952	25.9923	23.9085	36.88	34.75
13.41	0.985737	0.887207	26.2383	26.8673	25.8641	23.8369	36.94	34.75
13.42	0.981861	0.885465	26.2115	26.8394	25.7361	23.7654	36.94	34.81
13.43	0.977985	0.883723	26.1847	26.8116	25.6083	23.694	36.94	34.81
13.44	0.969489	0.884937	26.1579	26.7837	25.3598	23.7019	36.94	34.81
13.45	0.959531	0.887089	26.1311	26.7559	25.0736	23.7348	37	34.88
13.46	0.949572	0.889241	26.1043	26.728	24.7879	23.7676	37	34.88
13.47	0.94247	0.891534	26.0775	26.7001	24.5773	23.8041	37	34.88
13.48	0.94307	0.89421	26.0507	26.6723	24.5677	23.8506	37	34.81
13.49	0.94367	0.896886	26.0239	26.6444	24.558	23.897	37	34.88
13.5	0.944271	0.899562	25.9971	26.6166	24.5483	23.9433	36.94	34.88
13.51	0.946735	0.898512	25.9703	26.5887	24.587	23.8903	37	34.88
13.52	0.949776	0.896307	25.9435	26.5609	24.6406	23.8067	37	34.88
13.53	0.952818	0.894102	25.9168	26.5331	24.6939	23.7233	37	34.88
13.54	0.9557	0.891662	25.89	26.5052	24.743	23.6337	37	34.88
13.55	0.95807	0.888471	25.8632	26.4774	24.7787	23.5244	37	34.88
13.56	0.960439	0.885279	25.8364	26.4496	24.8143	23.4152	37	34.88
13.57	0.962809	0.882087	25.8096	26.4217	24.8497	23.3063	37	34.81
13.58	0.96412	0.879083	25.7828	26.3939	24.8578	23.2024	37.06	34.88
13.59	0.964965	0.876161	25.7561	26.3661	24.8537	23.1009	37.06	34.88
13.6	0.96581	0.873239	25.7293	26.3383	24.8496	22.9996	37.06	34.88
13.61	0.96617	0.870782	25.7025	26.3105	24.833	22.9107	37.06	34.88
13.62	0.963334	0.871394	25.6757	26.2827	24.7343	22.9026	37.06	34.88
13.63	0.960497	0.872007	25.649	26.2549	24.6358	22.8945	37.06	34.88
13.64	0.957661	0.872619	25.6222	26.2271	24.5374	22.8863	37.06	34.94
13.65	0.956727	0.875521	25.5955	26.1993	24.4879	22.9381	37	34.94
13.66	0.957348	0.880292	25.5687	26.1716	24.4782	23.0386	37	34.88
13.67	0.957969	0.885063	25.542	26.1438	24.4684	23.1389	37.06	34.94
13.68	0.958589	0.889834	25.5152	26.116	24.4586	23.2389	37.06	34.94
13.69	0.960564	0.8929	25.4885	26.0883	24.4833	23.2942	37.06	34.88
13.7	0.962609	0.895876	25.4618	26.0605	24.5097	23.347	37.06	34.94
13.71	0.964655	0.898852	25.435	26.0328	24.536	23.3996	37.06	34.94
13.72	0.965294	0.900891	25.4083	26.005	24.5265	23.4277	37.06	34.94
13.73	0.96309	0.901036	25.3816	25.9773	24.4448	23.4064	37.13	34.94
13.74	0.960887	0.90118	25.3549	25.9495	24.3632	23.3852	37.13	34.88
13.75	0.958684	0.901325	25.3282	25.9218	24.2817	23.364	37.13	34.94
13.76	0.954786	0.901332	25.3015	25.8941	24.1575	23.3392	37.13	34.94
13.77	0.950137	0.901279	25.2748	25.8664	24.0145	23.3128	37.13	34.94
13.78	0.945488	0.901225	25.2481	25.8387	23.8718	23.2865	37.19	35
13.79	0.940926	0.901228	25.2214	25.811	23.7315	23.2616	37.19	34.94
13.8	0.938769	0.902783	25.1947	25.7833	23.652	23.2768	37.13	35
13.81	0.936612	0.904339	25.168	25.7556	23.5727	23.2918	37.13	34.94
13.82	0.934455	0.905894	25.1414	25.728	23.4935	23.3068	37.13	34.94
13.83	0.934308	0.907426	25.1147	25.7003	23.4649	23.3211	37.13	35
13.84	0.937771	0.908915	25.0881	25.6727	23.5269	23.3343	37.13	35
13.85	0.941234	0.910404	25.0614	25.645	23.5886	23.3473	37.13	35
13.86	0.944696	0.911893	25.0348	25.6174	23.6502	23.3603	37.13	34.94
13.87	0.946419	0.910971	25.0081	25.5898	23.6682	23.3115	37.13	35
13.88	0.947248	0.908811	24.9815	25.5621	23.6637	23.2312	37.13	34.94
13.89	0.948078	0.906651	24.9549	25.5345	23.6592	23.1509	37.19	35
13.9	0.948908	0.904492	24.9283	25.5069	23.6546	23.0708	37.19	34.94
13.91	0.947406	0.900923	24.9017	25.4793	23.592	22.9549	37.19	35
13.92	0.945767	0.897271	24.8751	25.4517	23.526	22.8371	37.19	34.94
13.93	0.944128	0.893619	24.8485	25.4242	23.4602	22.7195	37.25	34.94
13.94	0.944191	0.890459	24.8219	25.3966	23.4366	22.6146	37.25	35
13.95	0.950761	0.889182	24.7953	25.3691	23.5744	22.5577	37.25	35
13.96	0.957331	0.887905	24.7688	25.3415	23.7119	22.5008	37.25	34.94
13.97	0.963901	0.886628	24.7422	25.314	23.849	22.4441	37.31	34.94
13.98	0.970099	0.887091	24.7157	25.2864	23.9766	22.4314	37.25	34.94
13.99	0.975843	0.889678	24.6891	25.2589	24.0927	22.4723	37.25	34.94
14	0.981587	0.892265	24.6626	25.2314	24.2085	22.5131	37.25	35
							37.75	35.38
							37.75	35.38
							37.81	35.44
							37.81	35.44
							37.81	35.44
							37.81	35.44
							37.81	35.44
							37.81	35.44
							37.81	35.44
							37.81	35.44
							37.88	35.44
							37.88	35.5
							37.88	35.44
							37.88	35.5
							37.88	35.5
							37.88	35.5
							37.81	35.44
							37.88	35.5
							37.88	35.5
							37.88	35.44
							37.88	35.5
							37.88	35.5
							37.88	35.5
							37.94	35.5
							37.88	35.5
							37.94	35.5
							37.88	35.5
							37.94	35.56
							37.94	35.5
							37.94	35.56
							37.94	35.5
							37.94	35.5
							37.94	35.56
							37.94	35.5
							38	35.56
							38	35.5
							38	35.56
							38	35.56
							38	35.56
							38	35.56
							38	35.56
							38	35.56
							38.06	35.56
							38	35.63
							38	35.63
							38.06	35.63
							38.06	35.56
							38.06	35.63
							38.06	35.63
							38.06	35.63
							38.13	35.63
							38.13	35.63
							38.06	35.63
							38.13	35.63
							38.13	35.69
							38.13	35.69
							38.13	35.63
							38.13	35.69
							38.13	35.69
							38.19	35.69
							38.19	35.69
							38.13	35.75
							38.19	35.69
							38.19	35.75
							38.19	35.75
							38.19	35.69
							38.19	35.69
							38.25	35.69
							38.25	35.75
							38.25	35.69
							38.25	35.75
							38.25	35.75
							38.25	35.81
							38.25	35.81
							38.25	35.81
							38.31	35.81
							38.25	35.81
							38.25	35.81
							38.31	35.81
							38.31	35.81
							38.31	35.81
							38.31	35.81
							38.31	35.81
							38.31	35.81
							38.31	35.81
							38.31	35.81
							38.31	35.81
							38.38	35.81
							38.38	35.81
							38.38	35.81
							38.38	35.81
							38.38	35.88
							38.38	35.81
							38.38	35.81
							38.38	35.81
							38.44	35.81
							38.38	35.81
							38.44	35.88
							38.44	35.88
							38.44	35.88
							38.44	35.88
							38.5	35.88
							38.44	35.88
							38.5	35.88
							38.44	35.81
							38.5	35.88
							38.56	35.88
							38.5	35.88
							38.5	35.88
							38.5	35.81
							38.5	35.88
							38.56	35.88
							38.56	35.88
							38.5	35.88
							38.56	35.88
							38.56	35.88
							38.56	35.88
							38.56	35.88
							38.63	35.81
							38.56	35.81
							38.63	35.88
							38.69	35.88
							38.63	35.88
							38.63	35.88
							38.63	35.88
							38.63	35.88
							38.63	35.88
							38.69	35.88
							38.63	35.94
							38.69	35.94
							38.69	35.94
							38.69	35.94
							38.69	35.94
							38.69	35.94
							38.75	36
							38.69	36
							38.75	35.94
							38.81	36
							38.75	36
							38.81	36
							38.75	36
							38.75	36
							38.81	36
							38.81	36.06
							38.81	36.06
							38.88	36.06
							38.88	36
							38.88	36.06
							38.94	36
							38.88	36
							38.88	36.06
							38.88	36.06
							38.94	36.06
							38.94	36.06
							38.94	36.13
							38.94	36.06
							38.94	36.06
							39	36.06
							38.94	36.13
							39	36.13
							39	36.06
							39	36.13
							39	36.13
							39.06	36.13
							39	36.13
							39.06	36.13
							39.13	36.19
							39.06	36.19
							39.06	36.19
							39.06	36.19
							39.06	36.19
							39.06	36.19
							39.06	36.19
							39.06	36.19
							39.06	36.19
							39.13	36.19
							39.13	36.19
							39.13	36.25
							39.13	36.19
							39.13	36.19
							39.13	36.25
							39.13	36.25
							39.13	36.25
							39.13	36.25
							39.19	36.25
							39.19	36.25
							39.19	36.25
							39.19	36.25
							39.19	36.25
							39.19	36.25
							39.25	36.31
							39.19	36.25
							39.19	36.25
							39.25	36.31
							39.25	36.31
							39.25	36.31
							39.25	36.31
							39.25	36.31
							39.25	36.31
							39.31	36.38
							39.31	36.31
							39.31	36.31
							39.38	36.31
							39.38	36.38
							39.38	36.38
							39.38	36.31
							39.38	36.38
							39.38	36.38
							39.44	36.38
							39.44	36.38
							39.44	36.31
							39.44	36.31
							39.44	36.38
							39.5	36.38
							39.44	36.38
							39.44	36.38
							39.5	36.38
							39.5	36.38
							39.5	36.38
							39.5	36.38
							39.5	36.38
							39.5	36.38
							39.56	36.38
							39.56	36.38
							39.5	36.44
							39.56	36.38
							39.56	36.44
							39.56	36.38
							39.56	36.38
							39.56	36.38
							39.56	36.38
							39.56	36.44
							39.63	36.38
							39.63	36.44
							39.63	36.38
							39.63	36.44
							39.69	36.44
							39.69	36.44
							39.69	36.44
							39.69	36.44
							39.69	36.44
							39.69	36.5
							39.75	36.44
							39.75	36.5
							39.75	36.44
							39.75	36.44
							39.75	36.5
							39.75	36.44
							39.81	36.5
							39.81	36.5
							39.75	36.5
							39.81	36.5
							39.88	36.5
							39.88	36.5
							39.88	36.5
							39.88	36.56
							39.88	36.56
							39.94	36.56
							39.88	36.56
							39.88	36.56
							39.88	36.56
							39.94	36.56
							40	36.63
							39.94	36.56
							39.94	36.63
							40	36.69
							40	36.69
							39.94	36.63
							40	36.63
							40	36.69
							40	36.69
							40.06	36.69
							40.13	36.69
							40.06	36.69
							40.13	36.69
							40.13	36.69
							40.06	36.69
							40.13	36.75
							40.06	36.69
							40.19	36.69
							40.19	36.75
							40.13	36.75
							40.19	36.75
							40.19	36.75
							40.19	36.75
							40.19	36.75
							40.19	36.75
							40.19	36.75
							40.19	36.75
							40.25	36.75
							40.19	36.81
							40.19	36.81
							40.25	36.81
							40.25	36.81
							40.31	36.81
							40.25	36.81
							40.25	36.81
							40.31	36.81
							40.31	36.81
							40.31	36.81
							40.31	36.81
							40.38	36.81
							40.38	36.88
							40.38	36.88
							40.38	36.81
							40.44	36.88
							40.44	36.88
							40.44	36.88
							40.44	36.81
							40.44	36.88
							40.44	36.88
							40.44	36.88
							40.44	36.88
							40.44	36.94
							40.5	36.88
							40.5	36.94
							40.5	36.94
							40.5	36.94
							40.5	36.88
							40.56	36.94
							40.5	36.94
							40.56	36.94
							40.56	36.94
							40.56	37
							40.56	36.94
							40.56	36.94
							40.56	36.94
							40.63	36.94
							40.63	36.94
							40.63	36.94
							40.63	37
							40.63	37
							40.63	37
							40.63	37
							40.69	37
							40.69	37.06
							40.75	37
							40.69	37
							40.75	37
							40.75	37.06
							40.75	37.06
							40.81	37
							40.75	37.06
							40.75	37.06
							40.81	37.06
							40.81	37.06
							40.81	37.06
							40.81	37.13
							40.81	37.13
							40.81	37.13
							40.88	37.13
							40.88	37.13
							40.88	37.19
							40.88	37.19
							40.88	37.13
							40.88	37.13
							40.94	37.19
							40.94	37.19
							40.94	37.19
							40.94	37.19
							40.94	37.19
							40.94	37.19
							40.94	37.19
							41	37.19
							41	37.25
							41	37.25
							41	37.31
							41.06	37.31
							41.06	37.31
							41.06	37.31
							41.06	37.31
							41.06	37.31
							41.13	37.31
							41.13	37.31
							41.13	37.31
							41.13	37.31
							41.19	37.38
							41.19	37.38
							41.19	37.38
							41.19	37.31
							41.19	37.38
							41.19	37.38
							41.19	37.44
							41.19	37.44
							41.25	37.44
							41.25	37.44
							41.25	37.44
							41.25	37.44
							41.31	37.44
							41.31	37.5
							41.31	37.5
							41.31	37.5
							41.31	37.44
							41.31	37.56
							41.38	37.5
							41.38	37.5
							41.38	37.5
							41.38	37.56
							41.38	37.56
							41.38	37.56
							41.44	37.56
							41.44	37.56
							41.44	37.56
							41.44	37.63
							41.5	37.63
							41.5	37.63
							41.44	37.63
							41.44	37.63
							41.5	37.63
							41.5	37.69
							41.5	37.69
							41.5	37.69
							41.56	37.69
							41.56	37.69
							41.5	37.69
							41.56	37.69
							41.63	37.75
							41.63	37.75
							41.63	37.75
							41.63	37.75
							41.63	37.75
							41.63	37.75
							41.63	37.75
							41.69	37.75
							41.69	37.75
							41.69	37.75
							41.69	37.81
							41.69	37.81
							41.69	37.81
							41.75	37.81
							41.75	37.81
							41.75	37.81
							41.75	37.81
							41.81	37.81
							41.81	37.81
							41.81	37.81
							41.81	37.81
							41.81	37.88
							41.88	37.88
							41.88	37.88
							41.88	37.81
							41.88	37.88
							41.88	37.88
							41.88	37.88
							41.88	37.94
							41.94	37.94
							41.94	37.94
							41.94	37.88
							41.94	37.94
							42	37.94
							42	38
							42	38
							42	38
							42	38.06
							42	38.06
							42.06	38.06
							42.06	38.06
							42.06	38.06
							42.06	38.06
							42.06	38.06
							42.13	38.13
							42.06	38.13
							42.13	38.13
							42.19	38.13
							42.13	38.19
							42.13	38.19
							42.13	38.19
							42.19	38.25
							42.19	38.25
							42.25	38.25
							42.25	38.25
							42.25	38.31
							42.25	38.38
							42.25	38.31
							42.25	38.31
							42.31	38.31
							42.31	38.31
							42.31	38.38
							42.31	38.38
							42.31	38.44
							42.31	38.44
							42.31	38.44
							42.38	38.5
							42.44	38.5
							42.44	38.5
							42.44	38.56
							42.5	38.56
							42.44	38.56
							42.44	38.56
							42.44	38.63
							42.44	38.63
							42.5	38.69
							42.5	38.69
							42.5	38.69
							42.44	38.69
							42.5	38.75
							42.5	38.75
							42.5	38.75
							42.56	38.75
							42.56	38.75
							42.56	38.81
							42.56	38.81
							42.56	38.81
							42.56	38.88
							42.56	38.88
							42.56	38.88
							42.63	38.94
							42.63	38.94
							42.69	38.94
							42.69	38.94
							42.69	38.94
							42.69	39
							42.69	39
							42.75	39
							42.75	39.06
							42.75	39.06
							42.75	39.06
							42.75	39.06
							42.75	39.13
							42.81	39.13
							42.81	39.13
							42.81	39.13
							42.81	39.19
							42.81	39.19
							42.81	39.25
							42.81	39.25
							42.88	39.25
							42.88	39.25
							42.88	39.31
							42.94	39.31
							42.88	39.31
							42.88	39.38
							42.94	39.38
							42.94	39.38
							42.94	39.38
							43	39.44
							43	39.44
							42.94	39.44
							43.06	39.5
							43	39.5
							43.06	39.5
							43.06	39.5
							43.06	39.56
							43.06	39.56
							43.06	39.56
							43.06	39.56
							43.13	39.63
							43.06	39.63
							43.13	39.63
							43.13	39.63
							43.19	39.69
							43.13	39.69
							43.13	39.69
							43.19	39.69
							43.13	39.75
							43.19	39.75
							43.19	39.75
							43.25	39.81
							43.25	39.88
							43.19	39.88
							43.25	39.88
							43.25	39.88
							43.25	39.88
							43.31	39.94
							43.31	39.94
							43.31	39.94
							43.31	39.94
							43.38	39.94
							43.38	40
							43.38	40
							43.38	40
							43.38	40.06
							43.44	40.06
							43.44	40.06
							43.44	40.06
							43.44	40.06
							43.44	40.06
							43.44	40.13
							43.44	40.13
							43.5	40.13
							43.5	40.19
							43.5	40.19
							43.56	40.19
							43.5	40.19
							43.56	40.25
							43.56	40.25
							43.56	40.31
							43.56	40.31
							43.63	40.31
							43.63	40.31
							43.63	40.31
							43.69	40.38
							43.63	40.38
							43.69	40.38
							43.69	40.38
							43.69	40.44
							43.69	40.44
							43.75	40.5
							43.75	40.44
							43.75	40.5
							43.75	40.5
							43.75	40.56
							43.81	40.56
							43.75	40.56
							43.81	40.56
							43.81	40.56
							43.81	40.63
							43.88	40.56
							43.81	40.63
							43.81	40.63
							43.88	40.63
							43.88	40.63
							43.88	40.63
							43.88	40.69
							43.94	40.69
							43.94	40.75
							43.94	40.69
							43.94	40.75
							43.94	40.75
							44	40.75
							44	40.81
							44	40.81
							44	40.81
							44	40.88
							44	40.81
							44	40.81
							44	40.88
							44	40.88
							44.06	40.88
							44.06	40.94
							44.06	40.94
							44.06	40.94
							44.13	41
							44.06	41
							44.13	41
							44.13	41.06
							44.19	41.06
							44.13	41.06
							44.19	41.06
							44.19	41.06
							44.13	41.06
							44.25	41.13
							44.19	41.13
							44.19	41.13
							44.25	41.19
							44.25	41.19
							44.31	41.19
							44.31	41.19
							44.31	41.25
							44.31	41.25
							44.38	41.25
							44.31	41.25
							44.31	41.25
							44.38	41.31
							44.38	41.31
							44.38	41.31
							44.38	41.31
							44.38	41.38
							44.44	41.38
							44.44	41.38
							44.5	41.38
							44.5	41.38
							44.5	41.44
							44.5	41.44
							44.44	41.44
							44.5	41.44
							44.5	41.5
							44.5	41.5
							44.56	41.5
							44.5	41.5
							44.56	41.5
							44.56	41.56
							44.56	41.56
							44.56	41.56
							44.56	41.56
							44.63	41.63
							44.63	41.63
							44.63	41.63
							44.63	41.63
							44.63	41.63
							44.63	41.63
							44.69	41.63
							44.63	41.69
							44.63	41.69
							44.69	41.69
							44.69	41.69
							44.69	41.69
							44.75	41.75
							44.75	41.75
							44.75	41.75
							44.81	41.75
							44.75	41.75
							44.81	41.75
							44.81	41.81
							44.81	41.81
							44.81	41.81
							44.81	41.81
							44.81	41.88
							44.81	41.88
							44.88	41.88
							44.88	41.88
							44.88	41.88
							44.88	41.94
							44.94	41.94
							44.94	41.94
							44.94	41.94
							45	41.94
							45	41.94
							45	41.94
							45	41.94
							45	41.94
							45	41.94
							45	42
							45	42
							45.06	42
							45.06	42
							45.06	42
							45.13	42
							45.13	42
							45.13	42
							45.19	42.06
							45.25	42.06
							45.25	42.06
							45.25	42.06
							45.25	42.06
							45.31	42.06
							45.31	42.06
							45.25	42.06
							45.25	42.06
							45.31	42.13
							45.31	42.06
							45.38	42.06
							45.31	42.06
							45.38	42.13
							45.38	42.13
							45.38	42.13
							45.44	42.06
							45.44	42.06
							45.44	42.13
							45.44	42.13
							45.5	42.13
							45.5	42.13
							45.56	42.13
							45.44	42.19
							45.44	42.19
							45.44	42.19
							45.44	42.19
							45.44	42.13
							45.44	42.13
							45.44	42.13
							45.5	42.13
							45.5	42.19
							45.5	42.13
							45.56	42.13
							45.56	42.13
							45.5	42.13
							45.5	42.13
							45.56	42.13
							45.66	42.13
							45.56	42.13
							45.5	42.13
							45.5	42.13
							45.5	42.13
							45.5	42.13
							45.56	42.06
							45.66	42.06
							45.56	42.06
							45.56	42.06
							45.56	42.06
							45.56	42.06
							45.56	42.19
							45.56	42.06
							45.5	42.13
							45.56	42.13
							45.66	42.06
							45.66	42.19
							45.66	42.13
							45.56	42.13
							45.66	42.06
							45.66	42.06
							45.56	42.13
							45.66	42.13
							45.66	42.13
							45.56	42.13

## Sheet: 151
Wavelength	ecoFlex + normal emittance	ecoFlex + Ag/Ppy emittance	Pure PNIPAm Ibb	Ag/PPy Ibb	Pure PNIPAm Prad	Ag/PPy Prad	Pure PNIPAm Temp	Ag/PPy Temp	Pure PNIPAm Temp (K)	Ag/PPy Temp (K)	Pure PNIPAm Prad SUM	Ag/PPy Prad SUM
7.5	0.943997	0.841378	29.0334	30.2536	27.4075	25.4547	31.44	33.44	304.59	306.59	190.951	176.523
7.51	0.951354	0.844898	29.084	30.3047	27.6692	25.6044	31.44	33.5
7.52	0.953562	0.846493	29.1343	30.3555	27.7813	25.6957	31.44	33.5
7.53	0.951025	0.846686	29.1843	30.4059	27.755	25.7443	31.44	33.44
7.54	0.948566	0.845302	29.234	30.4561	27.7303	25.7446	31.5	33.5
7.55	0.950639	0.842488	29.2834	30.5059	27.8379	25.7008	31.5	33.44
7.56	0.958979	0.839606	29.3324	30.5554	28.1292	25.6545	31.5	33.44
7.57	0.970977	0.83824	29.3812	30.6046	28.5285	25.654	31.5	33.44
7.58	0.969834	0.839698	29.4297	30.6534	28.5419	25.7396	31.5	33.44
7.59	0.952262	0.840601	29.4779	30.702	28.0707	25.8081	31.5	33.44
7.6	0.94756	0.841614	29.5258	30.7503	27.9774	25.8798	31.5	33.44
7.61	0.957853	0.844772	29.5734	30.7982	28.327	26.0174	31.5	33.5
7.62	0.966444	0.844097	29.6207	30.8458	28.6267	26.0369	31.56	33.5
7.63	0.966686	0.840378	29.6676	30.8931	28.6793	25.9619	31.5	33.5
7.64	0.964497	0.838955	29.7143	30.9401	28.6594	25.9574	31.56	33.44
7.65	0.964695	0.841931	29.7607	30.9868	28.71	26.0887	31.5	33.5
7.66	0.961029	0.845416	29.8068	31.0332	28.6452	26.2359	31.5	33.44
7.67	0.950785	0.848437	29.8526	31.0792	28.3834	26.3688	31.56	33.44
7.68	0.943666	0.848715	29.8981	31.125	28.2138	26.4162	31.56	33.44
7.69	0.942607	0.848714	29.9433	31.1704	28.2247	26.4548	31.56	33.5
7.7	0.947018	0.849796	29.9882	31.2155	28.3993	26.5268	31.56	33.5
7.71	0.952901	0.849119	30.0328	31.2604	28.6182	26.5438	31.56	33.5
7.72	0.9576	0.847127	30.0771	31.3049	28.8018	26.5192	31.56	33.5
7.73	0.959967	0.846497	30.1211	31.3491	28.9152	26.5369	31.56	33.44
7.74	0.959182	0.848277	30.1648	31.3929	28.9335	26.6299	31.62	33.44
7.75	0.954489	0.848885	30.2082	31.4365	28.8334	26.686	31.56	33.44
7.76	0.947765	0.847846	30.2513	31.4798	28.6711	26.69	31.62	33.44
7.77	0.942295	0.847426	30.2941	31.5227	28.546	26.7132	31.56	33.44
7.78	0.941184	0.848752	30.3366	31.5654	28.5523	26.7912	31.56	33.44
7.79	0.944468	0.85013	30.3788	31.6077	28.6918	26.8707	31.56	33.5
7.8	0.950029	0.850515	30.4207	31.6498	28.9006	26.9186	31.56	33.5
7.81	0.95448	0.850929	30.4624	31.6915	29.0757	26.9672	31.62	33.5
7.82	0.95326	0.853481	30.5037	31.7329	29.078	27.0834	31.62	33.44
7.83	0.953467	0.855926	30.5447	31.774	29.1234	27.1962	31.62	33.44
7.84	0.955139	0.854566	30.5855	31.8148	29.2134	27.1879	31.62	33.5
7.85	0.953247	0.849769	30.6259	31.8553	29.1941	27.0697	31.69	33.44
7.86	0.952731	0.845362	30.6661	31.8955	29.2165	26.9633	31.69	33.44
7.87	0.958565	0.844567	30.7059	31.9354	29.4337	26.9716	31.62	33.44
7.88	0.965796	0.846346	30.7455	31.975	29.6939	27.0619	31.62	33.5
7.89	0.959602	0.847788	30.7848	32.0143	29.5411	27.1413	31.62	33.5
7.9	0.955269	0.850692	30.8238	32.0532	29.445	27.2674	31.62	33.5
7.91	0.955302	0.853537	30.8625	32.0919	29.483	27.3916	31.69	33.5
7.92	0.95667	0.854341	30.9009	32.1303	29.5619	27.4502	31.69	33.5
7.93	0.955403	0.852786	30.939	32.1684	29.5592	27.4327	31.75	33.44
7.94	0.950022	0.852156	30.9768	32.2061	29.4286	27.4446	31.69	33.5
7.95	0.953285	0.850373	31.0143	32.2436	29.5655	27.4191	31.75	33.5
7.96	0.963354	0.847491	31.0516	32.2807	29.9136	27.3576	31.69	33.5
7.97	0.970408	0.8482	31.0885	32.3176	30.1685	27.4118	31.69	33.5
7.98	0.969752	0.850828	31.1252	32.3542	30.1837	27.5278	31.75	33.5
7.99	0.961559	0.850054	31.1615	32.3904	29.9637	27.5336	31.75	33.5
8	0.95275	0.843342	31.1976	32.4264	29.7235	27.3465	31.81	33.5
8.01	0.944752	0.843449	31.2334	32.4621	29.5078	27.3801	31.75	33.5
8.02	0.941271	0.848066	31.2689	32.4974	29.4325	27.56	31.81	33.5
8.03	0.943342	0.852733	31.3042	32.5325	29.5305	27.7416	31.81	33.56
8.04	0.949078	0.853883	31.3391	32.5673	29.7432	27.8086	31.81	33.56
8.05	0.948491	0.853259	31.3737	32.6018	29.7577	27.8178	31.81	33.56
8.06	0.949686	0.850509	31.4081	32.6359	29.8278	27.7572	31.81	33.56
8.07	0.956696	0.843981	31.4422	32.6698	30.0806	27.5727	31.81	33.56
8.08	0.963242	0.836736	31.476	32.7034	30.319	27.3641	31.81	33.56
8.09	0.962956	0.832504	31.5095	32.7367	30.3423	27.2534	31.87	33.56
8.1	0.955909	0.83506	31.5427	32.7697	30.152	27.3647	31.94	33.56
8.11	0.955136	0.839818	31.5757	32.8024	30.1591	27.5481	31.87	33.56
8.12	0.956962	0.843794	31.6083	32.8349	30.248	27.7059	31.87	33.63
8.13	0.957877	0.846437	31.6407	32.867	30.3079	27.8198	31.94	33.63
8.14	0.954591	0.847877	31.6728	32.8988	30.2346	27.8941	31.87	33.56
8.15	0.952895	0.848154	31.7047	32.9304	30.2112	27.93	31.94	33.56
8.16	0.955995	0.848303	31.7362	32.9616	30.3396	27.9615	31.94	33.63
8.17	0.959414	0.848203	31.7675	32.9926	30.4782	27.9844	31.94	33.63
8.18	0.960678	0.847844	31.7984	33.0233	30.5481	27.9986	31.94	33.56
8.19	0.958207	0.847348	31.8292	33.0537	30.4989	28.008	32	33.56
8.2	0.95387	0.846723	31.8596	33.0838	30.3899	28.0128	32	33.56
8.21	0.951931	0.847069	31.8897	33.1136	30.3568	28.0495	31.94	33.56
8.22	0.953555	0.848556	31.9196	33.1431	30.4371	28.1238	32	33.56
8.23	0.959433	0.851175	31.9492	33.1724	30.6531	28.2355	32	33.56
8.24	0.958534	0.851071	31.9785	33.2013	30.6525	28.2567	32	33.56
8.25	0.953447	0.85077	32.0076	33.23	30.5176	28.2711	32	33.56
8.26	0.948434	0.851687	32.0364	33.2584	30.3844	28.3258	32.06	33.56
8.27	0.946663	0.854574	32.0649	33.2865	30.3546	28.4458	32	33.56
8.28	0.945418	0.854676	32.0931	33.3144	30.3414	28.473	32.06	33.56
8.29	0.943645	0.849382	32.1211	33.3419	30.3109	28.32	32.06	33.56
8.3	0.942249	0.844767	32.1487	33.3692	30.2921	28.1892	32.06	33.63
8.31	0.942016	0.844304	32.1762	33.3962	30.3105	28.1965	32.06	33.56
8.32	0.945756	0.849371	32.2033	33.4229	30.4565	28.3884	32.06	33.56
8.33	0.953484	0.848471	32.2302	33.4493	30.731	28.3808	32.06	33.56
8.34	0.958924	0.845047	32.2568	33.4755	30.9318	28.2883	32.06	33.56
8.35	0.959149	0.841206	32.2831	33.5013	30.9643	28.1815	32.06	33.56
8.36	0.958118	0.842073	32.3092	33.5269	30.956	28.2321	32.13	33.56
8.37	0.960298	0.843446	32.335	33.5523	31.0512	28.2995	32.13	33.5
8.38	0.960951	0.846805	32.3605	33.5773	31.0969	28.4334	32.13	33.56
8.39	0.957021	0.853133	32.3858	33.6021	30.9939	28.6671	32.06	33.56
8.4	0.954456	0.857215	32.4108	33.6266	30.9347	28.8252	32.13	33.56
8.41	0.950539	0.85436	32.4356	33.6508	30.8313	28.7499	32.13	33.56
8.42	0.945007	0.847153	32.46	33.6747	30.6749	28.5277	32.13	33.56
8.43	0.937283	0.838147	32.4842	33.6984	30.4469	28.2442	32.19	33.56
8.44	0.938021	0.834843	32.5082	33.7218	30.4934	28.1525	32.19	33.56
8.45	0.944031	0.837051	32.5319	33.745	30.7111	28.2463	32.13	33.56
8.46	0.954274	0.843556	32.5553	33.7679	31.0667	28.4851	32.13	33.56
8.47	0.966944	0.851024	32.5785	33.7905	31.5016	28.7565	32.19	33.56
8.48	0.971361	0.852361	32.6014	33.8128	31.6677	28.8207	32.19	33.56
8.49	0.969619	0.850839	32.624	33.8349	31.6329	28.788	32.19	33.56
8.5	0.962075	0.847601	32.6464	33.8567	31.4083	28.6969	32.13	33.56
8.51	0.957567	0.852193	32.6686	33.8782	31.2823	28.8708	32.13	33.56
8.52	0.95244	0.858275	32.6904	33.8995	31.1357	29.0951	32.13	33.5
8.53	0.946257	0.862798	32.7121	33.9205	30.954	29.2665	32.19	33.56
8.54	0.937665	0.858499	32.7334	33.9412	30.693	29.1385	32.19	33.56
8.55	0.9378	0.847994	32.7545	33.9617	30.7172	28.7993	32.25	33.56
8.56	0.942753	0.837434	32.7754	33.9819	30.8991	28.4576	32.19	33.56
8.57	0.951864	0.82888	32.796	34.0019	31.2173	28.1835	32.25	33.5
8.58	0.957703	0.829408	32.8163	34.0216	31.4283	28.2178	32.19	33.56
8.59	0.961762	0.833038	32.8364	34.041	31.5808	28.3575	32.25	33.5
8.6	0.963162	0.838073	32.8563	34.0602	31.6459	28.5449	32.25	33.56
8.61	0.956784	0.838183	32.8759	34.0791	31.4551	28.5645	32.19	33.56
8.62	0.946867	0.83494	32.8952	34.0978	31.1474	28.4696	32.19	33.56
8.63	0.93877	0.83168	32.9143	34.1162	30.899	28.3737	32.19	33.56
8.64	0.938647	0.83163	32.9332	34.1343	30.9126	28.3872	32.19	33.56
8.65	0.9417	0.835033	32.9518	34.1522	31.0307	28.5183	32.25	33.56
8.66	0.944846	0.838385	32.9701	34.1699	31.1517	28.6475	32.19	33.56
8.67	0.947299	0.840759	32.9882	34.1873	31.2497	28.7433	32.25	33.56
8.68	0.950667	0.837768	33.0061	34.2044	31.3778	28.6554	32.25	33.56
8.69	0.951414	0.834029	33.0237	34.2213	31.4192	28.5415	32.25	33.56
8.7	0.949678	0.829975	33.0411	34.2379	31.3784	28.4166	32.25	33.5
8.71	0.950162	0.829583	33.0582	34.2543	31.4106	28.4168	32.25	33.5
8.72	0.948358	0.828401	33.0751	34.2704	31.367	28.3897	32.25	33.5
8.73	0.945088	0.826904	33.0917	34.2863	31.2746	28.3515	32.19	33.5
8.74	0.942877	0.827187	33.1081	34.302	31.2169	28.3741	32.25	33.5
8.75	0.948646	0.831893	33.1243	34.3174	31.4232	28.5484	32.25	33.5
8.76	0.958357	0.838478	33.1402	34.3325	31.7602	28.7871	32.25	33.56
8.77	0.966142	0.842512	33.1559	34.3474	32.0333	28.9381	32.31	33.5
8.78	0.967571	0.842667	33.1714	34.3621	32.0956	28.9558	32.31	33.56
8.79	0.963973	0.841885	33.1866	34.3765	31.991	28.941	32.31	33.56
8.8	0.951853	0.844325	33.2015	34.3906	31.603	29.0369	32.31	33.56
8.81	0.94634	0.844224	33.2163	34.4046	31.4339	29.0452	32.31	33.56
8.82	0.946642	0.841837	33.2308	34.4183	31.4576	28.9746	32.31	33.63
8.83	0.958461	0.834838	33.245	34.4317	31.8641	28.7449	32.31	33.56
8.84	0.960321	0.82757	33.2591	34.4449	31.9394	28.5056	32.31	33.56
8.85	0.957767	0.82108	33.2729	34.4579	31.8677	28.2927	32.31	33.63
8.86	0.953808	0.818065	33.2865	34.4706	31.7489	28.1992	32.31	33.56
8.87	0.95997	0.821214	33.2998	34.4831	31.9668	28.318	32.31	33.63
8.88	0.96899	0.82648	33.3129	34.4953	32.2799	28.5097	32.31	33.63
8.89	0.970034	0.828681	33.3258	34.5074	32.3272	28.5956	32.38	33.63
8.9	0.965117	0.831557	33.3384	34.5192	32.1755	28.7046	32.31	33.63
8.91	0.957	0.835192	33.3509	34.5307	31.9168	28.8398	32.38	33.56
8.92	0.948926	0.841672	33.3631	34.542	31.6591	29.073	32.31	33.56
8.93	0.93813	0.840833	33.375	34.5531	31.3101	29.0534	32.31	33.56
8.94	0.925942	0.834501	33.3868	34.564	30.9142	28.8437	32.38	33.63
8.95	0.923355	0.820918	33.3983	34.5746	30.8385	28.3829	32.38	33.63
8.96	0.925987	0.811216	33.4096	34.585	30.9368	28.0559	32.38	33.63
8.97	0.933706	0.805297	33.4207	34.5951	31.2051	27.8594	32.38	33.56
8.98	0.934047	0.810129	33.4315	34.6051	31.2266	28.0346	32.38	33.63
8.99	0.934864	0.816082	33.4421	34.6148	31.2638	28.2485	32.38	33.63
9	0.93688	0.822981	33.4525	34.6243	31.341	28.4951	32.31	33.63
9.01	0.950529	0.824144	33.4627	34.6335	31.8073	28.543	32.38	33.56
9.02	0.964094	0.824074	33.4727	34.6426	32.2708	28.548	32.38	33.63
9.03	0.971747	0.823589	33.4825	34.6514	32.5365	28.5385	32.38	33.63
9.04	0.973034	0.826567	33.492	34.66	32.5888	28.6488	32.38	33.63
9.05	0.971858	0.830476	33.5013	34.6683	32.5585	28.7912	32.44	33.63
9.06	0.971949	0.830924	33.5104	34.6765	32.5704	28.8135	32.44	33.63
9.07	0.966438	0.831953	33.5193	34.6844	32.3943	28.8558	32.38	33.63
9.08	0.956295	0.833461	33.5279	34.6921	32.0626	28.9145	32.44	33.56
9.09	0.948718	0.835972	33.5364	34.6996	31.8166	29.0079	32.44	33.63
9.1	0.944394	0.835567	33.5446	34.7068	31.6794	28.9999	32.44	33.63
9.11	0.945501	0.830058	33.5527	34.7139	31.7241	28.8146	32.44	33.63
9.12	0.947018	0.825013	33.5605	34.7207	31.7824	28.6451	32.44	33.63
9.13	0.948211	0.820622	33.5681	34.7273	31.8296	28.498	32.44	33.56
9.14	0.947128	0.818847	33.5755	34.7337	31.8003	28.4416	32.44	33.63
9.15	0.943057	0.819721	33.5827	34.7399	31.6704	28.477	32.44	33.63
9.16	0.936582	0.822728	33.5897	34.7459	31.4595	28.5864	32.44	33.63
9.17	0.933047	0.8295	33.5964	34.7516	31.347	28.8265	32.5	33.63
9.18	0.928919	0.834258	33.603	34.7572	31.2144	28.9965	32.5	33.63
9.19	0.923098	0.834147	33.6093	34.7625	31.0247	28.9971	32.5	33.56
9.2	0.917435	0.835316	33.6155	34.7677	30.84	29.042	32.5	33.56
9.21	0.912738	0.837305	33.6214	34.7726	30.6876	29.1153	32.5	33.56
9.22	0.922823	0.843331	33.6272	34.7773	31.032	29.3288	32.5	33.56
9.23	0.938004	0.844882	33.6327	34.7818	31.5476	29.3865	32.5	33.56
9.24	0.960266	0.840212	33.6381	34.7861	32.3015	29.2277	32.5	33.63
9.25	0.970031	0.832328	33.6432	34.7902	32.635	28.9569	32.5	33.56
9.26	0.974114	0.824437	33.6482	34.7941	32.7771	28.6855	32.5	33.63
9.27	0.963788	0.823164	33.6529	34.7978	32.4343	28.6443	32.56	33.63
9.28	0.959145	0.822309	33.6574	34.8012	32.2824	28.6174	32.56	33.63
9.29	0.960983	0.82193	33.6618	34.8045	32.3484	28.6069	32.56	33.63
9.3	0.961871	0.821965	33.6659	34.8076	32.3823	28.6106	32.63	33.63
9.31	0.960728	0.823455	33.6699	34.8105	32.3476	28.6649	32.63	33.63
9.32	0.948216	0.833498	33.6736	34.8131	31.9299	29.0167	32.56	33.63
9.33	0.937208	0.844334	33.6772	34.8156	31.5625	29.396	32.63	33.63
9.34	0.927949	0.856094	33.6805	34.8179	31.2538	29.8074	32.63	33.63
9.35	0.924658	0.85667	33.6837	34.82	31.1459	29.8292	32.63	33.63
9.36	0.923024	0.853153	33.6867	34.8219	31.0936	29.7084	32.63	33.56
9.37	0.921353	0.840404	33.6895	34.8236	31.0399	29.2659	32.63	33.63
9.38	0.922544	0.831408	33.6921	34.825	31.0824	28.9538	32.69	33.56
9.39	0.927967	0.827961	33.6945	34.8263	31.2673	28.8349	32.69	33.56
9.4	0.942921	0.830263	33.6967	34.8275	31.7733	28.9159	32.69	33.63
9.41	0.961862	0.834969	33.6987	34.8284	32.4135	29.0806	32.75	33.63
9.42	0.969861	0.836257	33.7006	34.8291	32.6848	29.1261	32.75	33.56
9.43	0.972508	0.836689	33.7022	34.8296	32.7757	29.1416	32.75	33.63
9.44	0.96201	0.835017	33.7037	34.83	32.4233	29.0836	32.75	33.56
9.45	0.949831	0.83295	33.705	34.8301	32.014	29.0117	32.75	33.56
9.46	0.936395	0.830587	33.706	34.8301	31.5622	28.9294	32.75	33.63
9.47	0.928406	0.831885	33.707	34.8299	31.2937	28.9744	32.81	33.56
9.48	0.922808	0.834345	33.7077	34.8294	31.1057	29.0598	32.81	33.56
9.49	0.927718	0.84058	33.7082	34.8288	31.2717	29.2764	32.81	33.63
9.5	0.932526	0.845166	33.7086	34.8281	31.4341	29.4355	32.81	33.63
9.51	0.937171	0.847096	33.7088	34.8271	31.5909	29.5019	32.81	33.63
9.52	0.935005	0.845055	33.7088	34.826	31.5179	29.4298	32.88	33.63
9.53	0.929018	0.840787	33.7086	34.8246	31.3159	29.2801	32.81	33.63
9.54	0.936806	0.83823	33.7082	34.8231	31.5781	29.1898	32.88	33.63
9.55	0.947385	0.837147	33.7077	34.8214	31.9342	29.1507	32.88	33.63
9.56	0.965045	0.844077	33.707	34.8195	32.5288	29.3904	32.94	33.63
9.57	0.97315	0.848831	33.7061	34.8175	32.8011	29.5542	32.88	33.63
9.58	0.965317	0.849958	33.7051	34.8153	32.5361	29.5915	32.94	33.63
9.59	0.957926	0.845051	33.7038	34.8128	32.2858	29.4186	32.94	33.63
9.6	0.950822	0.836229	33.7024	34.8103	32.045	29.1094	32.88	33.63
9.61	0.952991	0.833705	33.7008	34.8075	32.1166	29.0192	32.94	33.63
9.62	0.956547	0.832753	33.6991	34.8046	32.2347	28.9836	33	33.56
9.63	0.950855	0.83742	33.6971	34.8014	32.0411	29.1434	32.94	33.63
9.64	0.946569	0.841145	33.695	34.7982	31.8947	29.2703	33	33.63
9.65	0.946234	0.842218	33.6928	34.7947	31.8813	29.3047	33	33.63
9.66	0.95	0.842608	33.6903	34.7911	32.0058	29.3152	33	33.63
9.67	0.958434	0.842221	33.6877	34.7873	32.2875	29.2985	33	33.56
9.68	0.962526	0.840646	33.685	34.7833	32.4227	29.2404	33	33.63
9.69	0.964445	0.838476	33.682	34.7791	32.4845	29.1615	33	33.63
9.7	0.963535	0.833409	33.6789	34.7748	32.4508	28.9817	33.06	33.63
9.71	0.962024	0.828006	33.6756	34.7703	32.3968	28.7901	33	33.56
9.72	0.957543	0.825752	33.6722	34.7657	32.2426	28.7078	33	33.63
9.73	0.952928	0.824004	33.6686	34.7609	32.0838	28.6431	33.06	33.63
9.74	0.94784	0.824036	33.6648	34.7559	31.9089	28.6401	33.06	33.63
9.75	0.941641	0.823825	33.6609	34.7508	31.6965	28.6285	33.06	33.63
9.76	0.93373	0.823239	33.6568	34.7454	31.4264	28.6038	33.13	33.63
9.77	0.925319	0.826252	33.6526	34.74	31.1394	28.704	33.13	33.63
9.78	0.916511	0.832119	33.6482	34.7343	30.8389	28.9031	33.13	33.63
9.79	0.917305	0.838456	33.6436	34.7285	30.8614	29.1183	33.13	33.63
9.8	0.921919	0.84498	33.6389	34.7226	31.0123	29.3399	33.13	33.63
9.81	0.932343	0.842968	33.634	34.7165	31.3584	29.2649	33.13	33.63
9.82	0.943617	0.839602	33.6289	34.7102	31.7328	29.1427	33.13	33.63
9.83	0.949877	0.832766	33.6238	34.7037	31.9384	28.9001	33.19	33.63
9.84	0.954883	0.826589	33.6184	34.6971	32.1016	28.6803	33.19	33.63
9.85	0.952574	0.824251	33.6129	34.6904	32.0188	28.5936	33.19	33.63
9.86	0.948914	0.823204	33.6072	34.6835	31.8904	28.5516	33.13	33.63
9.87	0.941708	0.825548	33.6014	34.6764	31.6427	28.627	33.13	33.63
9.88	0.936219	0.828826	33.5954	34.6692	31.4527	28.7347	33.19	33.69
9.89	0.933322	0.833516	33.5893	34.6618	31.3496	28.8912	33.19	33.63
9.9	0.932484	0.837936	33.583	34.6543	31.3156	29.0381	33.25	33.69
9.91	0.933595	0.842101	33.5766	34.6466	31.347	29.1759	33.25	33.63
9.92	0.936752	0.844497	33.57	34.6388	31.4468	29.2523	33.25	33.63
9.93	0.941153	0.845817	33.5633	34.6308	31.5882	29.2913	33.25	33.69
9.94	0.945454	0.843604	33.5564	34.6226	31.7261	29.2078	33.25	33.63
9.95	0.949717	0.840034	33.5494	34.6144	31.8625	29.0773	33.31	33.63
9.96	0.952267	0.836179	33.5423	34.6059	31.9412	28.9367	33.31	33.63
9.97	0.954431	0.832259	33.5349	34.5973	32.0068	28.794	33.25	33.63
9.98	0.960169	0.834506	33.5275	34.5886	32.1921	28.8644	33.31	33.69
9.99	0.966295	0.83742	33.5199	34.5797	32.3901	28.9578	33.31	33.69
10	0.971114	0.84181	33.5121	34.5707	32.5441	29.102	33.31	33.69
10.01	0.975467	0.845903	33.5042	34.5615	32.6823	29.2357	33.38	33.69
10.02	0.971817	0.844107	33.4962	34.5522	32.5522	29.1658	33.38	33.63
10.03	0.967531	0.842252	33.488	34.5428	32.4007	29.0937	33.38	33.63
10.04	0.958411	0.839955	33.4797	34.5332	32.0873	29.0063	33.44	33.69
10.05	0.95043	0.838675	33.4713	34.5234	31.8121	28.954	33.38	33.75
10.06	0.947905	0.842269	33.4627	34.5136	31.7194	29.0697	33.44	33.69
10.07	0.946984	0.845472	33.4539	34.5035	31.6803	29.1718	33.38	33.69
10.08	0.951699	0.847308	33.4451	34.4934	31.8296	29.2265	33.5	33.69
10.09	0.955008	0.848399	33.4361	34.4831	31.9317	29.2554	33.44	33.69
10.1	0.954378	0.847402	33.4269	34.4726	31.9019	29.2122	33.44	33.63
10.11	0.954206	0.846635	33.4176	34.4621	31.8873	29.1768	33.5	33.75
10.12	0.955125	0.846413	33.4082	34.4513	31.909	29.1601	33.5	33.69
10.13	0.956681	0.845395	33.3986	34.4405	31.9518	29.1158	33.56	33.69
10.14	0.959577	0.842706	33.389	34.4295	32.0393	29.0139	33.56	33.69
10.15	0.961155	0.841418	33.3791	34.4184	32.0825	28.9602	33.56	33.69
10.16	0.960182	0.84284	33.3692	34.4071	32.0405	28.9997	33.5	33.69
10.17	0.959087	0.84567	33.3591	34.3957	31.9943	29.0874	33.56	33.69
10.18	0.957766	0.851101	33.3489	34.3842	31.9404	29.2644	33.56	33.75
10.19	0.956144	0.854681	33.3385	34.3726	31.8764	29.3776	33.63	33.75
10.2	0.953973	0.85488	33.328	34.3608	31.7941	29.3743	33.63	33.75
10.21	0.953376	0.854144	33.3174	34.3489	31.764	29.3389	33.63	33.75
10.22	0.955717	0.851661	33.3067	34.3368	31.8318	29.2433	33.63	33.75
10.23	0.958662	0.850352	33.2958	34.3246	31.9194	29.188	33.63	33.75
10.24	0.962802	0.851366	33.2848	34.3123	32.0467	29.2124	33.63	33.69
10.25	0.964732	0.851768	33.2737	34.2999	32.1002	29.2155	33.69	33.69
10.26	0.961846	0.850834	33.2625	34.2873	31.9934	29.1728	33.69	33.69
10.27	0.958237	0.849924	33.2511	34.2746	31.8624	29.1308	33.69	33.75
10.28	0.952818	0.849074	33.2396	34.2618	31.6713	29.0908	33.69	33.75
10.29	0.948707	0.849571	33.228	34.2489	31.5236	29.0969	33.69	33.75
10.3	0.948553	0.854141	33.2162	34.2358	31.5074	29.2422	33.75	33.75
10.31	0.949611	0.858148	33.2044	34.2227	31.5312	29.3681	33.75	33.75
10.32	0.955422	0.859942	33.1924	34.2093	31.7127	29.4181	33.69	33.81
10.33	0.960974	0.861238	33.1803	34.1959	31.8854	29.4508	33.75	33.75
10.34	0.965049	0.859698	33.1681	34.1824	32.0088	29.3865	33.75	33.81
10.35	0.968577	0.858241	33.1557	34.1687	32.1139	29.325	33.75	33.81
10.36	0.966447	0.857631	33.1432	34.1549	32.0312	29.2923	33.75	33.81
10.37	0.964275	0.85701	33.1307	34.141	31.9471	29.2592	33.75	33.75
10.38	0.959846	0.855829	33.118	34.127	31.7881	29.2068	33.81	33.81
10.39	0.955416	0.854648	33.1051	34.1128	31.6292	29.1544	33.81	33.81
10.4	0.953988	0.853729	33.0922	34.0985	31.5696	29.1109	33.75	33.81
10.41	0.952751	0.852827	33.0791	34.0842	31.5162	29.0679	33.81	33.75
10.42	0.953519	0.85533	33.066	34.0697	31.529	29.1408	33.81	33.81
10.43	0.954631	0.858417	33.0527	34.055	31.5531	29.2334	33.81	33.75
10.44	0.953533	0.859583	33.0393	34.0403	31.504	29.2605	33.81	33.81
10.45	0.951732	0.860138	33.0258	34.0255	31.4317	29.2666	33.81	33.81
10.46	0.951275	0.857935	33.0121	34.0105	31.4036	29.1788	33.81	33.75
10.47	0.951525	0.854283	32.9984	33.9954	31.3988	29.0417	33.81	33.81
10.48	0.953254	0.852419	32.9846	33.9803	31.4427	28.9654	33.88	33.81
10.49	0.956225	0.852056	32.9706	33.965	31.5273	28.94	33.88	33.81
10.5	0.958685	0.852223	32.9565	33.9496	31.5949	28.9326	33.88	33.88
10.51	0.960448	0.853113	32.9424	33.934	31.6394	28.9496	33.88	33.81
10.52	0.961632	0.854485	32.9281	33.9184	31.6647	28.9828	33.88	33.88
10.53	0.961428	0.857012	32.9137	33.9027	31.6441	29.055	33.88	33.81
10.54	0.960598	0.85943	32.8992	33.8868	31.6029	29.1234	33.94	33.75
10.55	0.9564	0.861269	32.8846	33.8709	31.4508	29.172	33.88	33.81
10.56	0.952214	0.86306	32.8698	33.8548	31.2991	29.2188	33.94	33.88
10.57	0.94922	0.860282	32.855	33.8387	31.1866	29.1108	33.94	33.81
10.58	0.946226	0.857504	32.8401	33.8224	31.0741	29.0028	33.94	33.88
10.59	0.945375	0.85578	32.825	33.806	31.032	28.9305	33.94	33.81
10.6	0.944886	0.854234	32.8099	33.7895	31.0016	28.8642	33.94	33.81
10.61	0.943522	0.855392	32.7947	33.773	30.9425	28.8891	33.94	33.81
10.62	0.941769	0.857756	32.7793	33.7563	30.8705	28.9546	33.94	33.81
10.63	0.940869	0.860303	32.7639	33.7395	30.8265	29.0262	34	33.81
10.64	0.940762	0.863019	32.7483	33.7226	30.8084	29.1032	33.94	33.88
10.65	0.942283	0.864948	32.7327	33.7056	30.8434	29.1536	33.94	33.81
10.66	0.947005	0.865331	32.7169	33.6885	30.9831	29.1517	33.94	33.81
10.67	0.951696	0.865711	32.7011	33.6713	31.1215	29.1496	33.94	33.81
10.68	0.956211	0.866082	32.6851	33.654	31.2539	29.1471	34	33.81
10.69	0.960725	0.866452	32.6691	33.6366	31.386	29.1445	34	33.81
10.7	0.959323	0.865115	32.6529	33.6191	31.3247	29.0844	34	33.81
10.71	0.957588	0.863682	32.6367	33.6015	31.2525	29.021	34.06	33.88
10.72	0.955192	0.860888	32.6204	33.5839	31.1587	28.9119	34	33.88
10.73	0.952562	0.857611	32.6039	33.5661	31.0573	28.7867	34	33.81
10.74	0.95227	0.856507	32.5874	33.5482	31.032	28.7343	34.06	33.81
10.75	0.954136	0.857409	32.5708	33.5302	31.0769	28.7491	34.06	33.81
10.76	0.956279	0.858751	32.554	33.5122	31.1307	28.7786	34.06	33.81
10.77	0.959089	0.861156	32.5372	33.494	31.2061	28.8436	34.06	33.88
10.78	0.961778	0.863519	32.5203	33.4757	31.2773	28.9069	34.06	33.88
10.79	0.962444	0.865174	32.5033	33.4574	31.2826	28.9465	34.06	33.88
10.8	0.96311	0.86683	32.4862	33.439	31.2878	28.9859	34.06	33.88
10.81	0.961147	0.866828	32.469	33.4204	31.2075	28.9698	34.06	33.88
10.82	0.958569	0.86644	32.4518	33.4018	31.1073	28.9407	34.13	33.88
10.83	0.954796	0.864434	32.4344	33.3831	30.9682	28.8575	34.13	33.88
10.84	0.950068	0.861135	32.417	33.3643	30.7983	28.7311	34.13	33.88
10.85	0.94593	0.858296	32.3994	33.3454	30.6476	28.6202	34.19	33.81
10.86	0.943231	0.856583	32.3818	33.3264	30.5435	28.5468	34.19	33.81
10.87	0.940541	0.854863	32.3641	33.3073	30.4397	28.4732	34.13	33.88
10.88	0.938386	0.852834	32.3462	33.2882	30.3532	28.3893	34.19	33.88
10.89	0.93623	0.850804	32.3283	33.2689	30.2668	28.3054	34.19	33.88
10.9	0.935383	0.849995	32.3104	33.2496	30.2225	28.262	34.19	33.88
10.91	0.93501	0.84963	32.2923	33.2302	30.1936	28.2334	34.19	33.88
10.92	0.93661	0.849828	32.2741	33.2107	30.2283	28.2234	34.25	33.88
10.93	0.940716	0.850744	32.2559	33.1911	30.3437	28.2371	34.19	33.88
10.94	0.944495	0.851376	32.2376	33.1714	30.4482	28.2414	34.25	33.88
10.95	0.946211	0.850225	32.2192	33.1517	30.4861	28.1864	34.25	33.88
10.96	0.947928	0.849073	32.2007	33.1318	30.5239	28.1314	34.25	33.88
10.97	0.948364	0.849328	32.1821	33.1119	30.5204	28.1229	34.31	33.81
10.98	0.948529	0.849882	32.1634	33.0919	30.508	28.1242	34.31	33.88
10.99	0.949746	0.850478	32.1447	33.0718	30.5293	28.1269	34.25	33.88
11	0.952005	0.851116	32.1259	33.0517	30.584	28.1308	34.31	33.88
11.01	0.953735	0.851752	32.107	33.0314	30.6216	28.1346	34.31	33.88
11.02	0.952884	0.852378	32.088	33.0111	30.5762	28.138	34.31	33.88
11.03	0.952033	0.853004	32.069	32.9907	30.5307	28.1412	34.31	33.88
11.04	0.951008	0.85294	32.0498	32.9702	30.4796	28.1216	34.31	33.88
11.05	0.949948	0.852732	32.0306	32.9497	30.4274	28.0972	34.31	33.88
11.06	0.95126	0.852401	32.0113	32.929	30.4511	28.0687	34.38	33.94
11.07	0.955187	0.851934	31.9919	32.9083	30.5583	28.0357	34.38	33.94
11.08	0.958835	0.85171	31.9725	32.8875	30.6563	28.0106	34.31	33.94
11.09	0.960304	0.853384	31.953	32.8667	30.6846	28.0479	34.38	33.88
11.1	0.961773	0.855059	31.9334	32.8457	30.7126	28.085	34.44	33.88
11.11	0.958515	0.856765	31.9137	32.8247	30.5898	28.1231	34.38	33.88
11.12	0.953607	0.858483	31.8939	32.8036	30.4143	28.1613	34.38	33.94
11.13	0.950368	0.859475	31.8741	32.7824	30.2921	28.1757	34.44	33.94
11.14	0.950111	0.85917	31.8542	32.7612	30.265	28.1474	34.38	33.94
11.15	0.949854	0.858865	31.8343	32.7399	30.2379	28.1191	34.44	33.94
11.16	0.952324	0.858129	31.8142	32.7185	30.2974	28.0767	34.44	33.94
11.17	0.95489	0.857378	31.7941	32.697	30.3598	28.0337	34.44	33.94
11.18	0.953629	0.856871	31.7739	32.6755	30.3005	27.9987	34.44	34
11.19	0.949395	0.856555	31.7536	32.6539	30.1468	27.9699	34.44	33.94
11.2	0.945558	0.855983	31.7333	32.6322	30.0057	27.9326	34.44	33.94
11.21	0.943978	0.853957	31.7129	32.6105	29.9363	27.848	34.5	33.94
11.22	0.942398	0.85193	31.6924	32.5887	29.8669	27.7633	34.5	33.94
11.23	0.94427	0.852112	31.6719	32.5668	29.9068	27.7506	34.5	34
11.24	0.947448	0.85313	31.6513	32.5449	29.988	27.765	34.5	33.94
11.25	0.949821	0.854471	31.6306	32.5229	30.0434	27.7899	34.5	33.94
11.26	0.950231	0.8566	31.6099	32.5008	30.0367	27.8402	34.5	33.94
11.27	0.950642	0.858728	31.5891	32.4786	30.0299	27.8903	34.56	33.94
11.28	0.951514	0.857831	31.5682	32.4564	30.0376	27.8421	34.5	34
11.29	0.952471	0.856382	31.5472	32.4342	30.0478	27.776	34.56	33.94
11.3	0.954923	0.855492	31.5262	32.4118	30.1051	27.728	34.56	34
11.31	0.95971	0.855473	31.5052	32.3894	30.2358	27.7082	34.56	34
11.32	0.964498	0.855454	31.484	32.3669	30.3663	27.6884	34.56	34
11.33	0.966627	0.85391	31.4628	32.3444	30.4128	27.6192	34.56	34.06
11.34	0.968538	0.85224	31.4415	32.3218	30.4523	27.5459	34.56	34.06
11.35	0.967954	0.849339	31.4202	32.2991	30.4133	27.4329	34.56	34
11.36	0.964282	0.844912	31.3988	32.2764	30.2773	27.2707	34.56	34
11.37	0.96061	0.840485	31.3774	32.2536	30.1414	27.1087	34.63	34
11.38	0.958968	0.840949	31.3558	32.2308	30.0693	27.1044	34.69	34
11.39	0.957414	0.841625	31.3343	32.2079	29.9998	27.1069	34.63	34.06
11.4	0.957122	0.843388	31.3126	32.1849	29.97	27.1444	34.63	34.06
11.41	0.958315	0.846431	31.2909	32.1619	29.9865	27.2228	34.69	34.13
11.42	0.959507	0.849473	31.2692	32.1388	30.003	27.301	34.63	34.06
11.43	0.957979	0.848638	31.2473	32.1156	29.9343	27.2545	34.63	34.06
11.44	0.956307	0.847598	31.2255	32.0924	29.8611	27.2015	34.69	34.06
11.45	0.953788	0.846478	31.2035	32.0691	29.7615	27.1458	34.69	34.06
11.46	0.95014	0.845254	31.1815	32.0458	29.6268	27.0869	34.69	34.13
11.47	0.946492	0.84403	31.1595	32.0224	29.4922	27.0279	34.69	34.13
11.48	0.94678	0.845668	31.1373	31.999	29.4802	27.0605	34.69	34.06
11.49	0.947524	0.847637	31.1152	31.9755	29.4824	27.1036	34.69	34.06
11.5	0.949001	0.849687	31.0929	31.952	29.5072	27.1492	34.75	34.06
11.51	0.951824	0.851888	31.0707	31.9284	29.5738	27.1994	34.75	34.13
11.52	0.954648	0.854088	31.0483	31.9047	29.6402	27.2494	34.75	34.13
11.53	0.955271	0.854047	31.0259	31.881	29.6382	27.2279	34.75	34.13
11.54	0.955337	0.85344	31.0035	31.8572	29.6188	27.1882	34.75	34.13
11.55	0.955567	0.852794	30.981	31.8334	29.6044	27.1473	34.75	34.13
11.56	0.956334	0.852021	30.9584	31.8095	29.6066	27.1024	34.75	34.13
11.57	0.957102	0.851248	30.9358	31.7856	29.6087	27.0574	34.81	34.13
11.58	0.958512	0.852766	30.9131	31.7616	29.6306	27.0852	34.75	34.13
11.59	0.96026	0.855493	30.8904	31.7376	29.6628	27.1513	34.81	34.13
11.6	0.961882	0.858112	30.8676	31.7135	29.691	27.2138	34.81	34.13
11.61	0.961682	0.859173	30.8448	31.6894	29.6629	27.2267	34.81	34.13
11.62	0.961483	0.860234	30.8219	31.6652	29.6348	27.2395	34.81	34.19
11.63	0.960786	0.859985	30.799	31.641	29.5913	27.2107	34.88	34.19
11.64	0.959516	0.858225	30.776	31.6167	29.5301	27.1342	34.81	34.19
11.65	0.958247	0.856466	30.753	31.5923	29.469	27.0578	34.88	34.19
11.66	0.960429	0.856163	30.7299	31.568	29.5139	27.0273	34.88	34.19
11.67	0.963211	0.856112	30.7068	31.5435	29.5771	27.0048	34.94	34.13
11.68	0.965884	0.856399	30.6836	31.5191	29.6368	26.9929	34.88	34.19
11.69	0.96819	0.85783	30.6604	31.4945	29.6851	27.0169	34.94	34.19
11.7	0.970496	0.85926	30.6371	31.47	29.7332	27.0409	34.94	34.19
11.71	0.969264	0.860747	30.6138	31.4453	29.6729	27.0665	34.88	34.19
11.72	0.965591	0.862272	30.5905	31.4207	29.5379	27.0932	34.94	34.19
11.73	0.961918	0.863796	30.5671	31.396	29.403	27.1197	35	34.25
11.74	0.958118	0.864473	30.5436	31.3712	29.2644	27.1196	35	34.25
11.75	0.95431	0.8651	30.5201	31.3464	29.1256	27.1178	35.13	34.19
11.76	0.951887	0.864956	30.4965	31.3216	29.0293	27.0918	35.13	34.19
11.77	0.952957	0.862869	30.4729	31.2967	29.0394	27.0049	35.13	34.19
11.78	0.954027	0.860782	30.4493	31.2717	29.0495	26.9181	35.13	34.19
11.79	0.957796	0.857795	30.4256	31.2468	29.1415	26.8033	35.13	34.19
11.8	0.963277	0.854237	30.4019	31.2217	29.2855	26.6707	35.13	34.19
11.81	0.968759	0.850678	30.3781	31.1967	29.4291	26.5383	35.13	34.19
11.82	0.969669	0.850532	30.3543	31.1716	29.4336	26.5124	35.19	34.25
11.83	0.970221	0.850653	30.3304	31.1464	29.4272	26.4948	35.13	34.19
11.84	0.969571	0.851945	30.3065	31.1212	29.3843	26.5136	35.13	34.19
11.85	0.964915	0.857138	30.2826	31.096	29.2201	26.6536	35.19	34.19
11.86	0.960258	0.862331	30.2586	31.0707	29.0561	26.7933	35.25	34.19
11.87	0.957165	0.867343	30.2346	31.0454	28.9395	26.927	35.19	34.19
11.88	0.955502	0.872189	30.2105	31.0201	28.8662	27.0553	35.25	34.25
11.89	0.953839	0.877034	30.1864	30.9947	28.793	27.1834	35.25	34.19
11.9	0.953663	0.878665	30.1623	30.9692	28.7646	27.2116	35.25	34.19
11.91	0.953856	0.879496	30.1381	30.9438	28.7474	27.2149	35.31	34.25
11.92	0.953882	0.880089	30.1138	30.9183	28.725	27.2108	35.31	34.19
11.93	0.951568	0.877382	30.0896	30.8927	28.6323	27.1047	35.31	34.19
11.94	0.949255	0.874675	30.0653	30.8671	28.5396	26.9987	35.31	34.19
11.95	0.947585	0.871811	30.0409	30.8415	28.4663	26.8879	35.38	34.19
11.96	0.947279	0.868612	30.0165	30.8158	28.434	26.767	35.38	34.25
11.97	0.946973	0.865413	29.9921	30.7902	28.4017	26.6462	35.38	34.25
11.98	0.949801	0.863969	29.9676	30.7644	28.4633	26.5795	35.38	34.19
11.99	0.955077	0.863895	29.9432	30.7387	28.598	26.555	35.38	34.25
12	0.960352	0.86382	29.9186	30.7129	28.7324	26.5304	35.38	34.25
12.01	0.962019	0.864722	29.8941	30.687	28.7586	26.5357	35.44	34.25
12.02	0.962724	0.865883	29.8694	30.6611	28.756	26.549	35.38	34.25
12.03	0.963417	0.867035	29.8448	30.6352	28.753	26.5618	35.44	34.25
12.04	0.961574	0.866373	29.8201	30.6093	28.6743	26.5191	35.44	34.25
12.05	0.95973	0.86571	29.7954	30.5833	28.5956	26.4763	35.44	34.25
12.06	0.957876	0.865004	29.7707	30.5573	28.5166	26.4322	35.5	34.25
12.07	0.955985	0.864129	29.7459	30.5313	28.4366	26.383	35.5	34.25
12.08	0.954094	0.863253	29.7211	30.5052	28.3567	26.3337	35.56	34.25
12.09	0.951782	0.862701	29.6962	30.4791	28.2643	26.2943	35.56	34.25
12.1	0.94883	0.862638	29.6714	30.453	28.1531	26.2699	35.56	34.25
12.11	0.945879	0.862576	29.6464	30.4268	28.042	26.2454	35.56	34.25
12.12	0.947906	0.862756	29.6215	30.4006	28.0784	26.2283	35.56	34.25
12.13	0.953647	0.863115	29.5965	30.3744	28.2247	26.2166	35.56	34.25
12.14	0.959389	0.863475	29.5715	30.3481	28.3706	26.2048	35.56	34.31
12.15	0.966015	0.864398	29.5465	30.3218	28.5424	26.2101	35.63	34.31
12.16	0.97296	0.865523	29.5214	30.2955	28.7232	26.2214	35.63	34.25
12.17	0.979905	0.866649	29.4963	30.2691	28.9036	26.2327	35.63	34.25
12.18	0.979834	0.867365	29.4712	30.2428	28.8769	26.2315	35.63	34.25
12.19	0.978855	0.868029	29.446	30.2163	28.8234	26.2287	35.69	34.31
12.2	0.977876	0.868669	29.4208	30.1899	28.7699	26.225	35.69	34.25
12.21	0.976934	0.868223	29.3956	30.1634	28.7176	26.1886	35.63	34.31
12.22	0.975992	0.867776	29.3703	30.137	28.6652	26.1521	35.63	34.31
12.23	0.974995	0.867498	29.3451	30.1104	28.6113	26.1207	35.69	34.31
12.24	0.973672	0.868215	29.3198	30.0839	28.5478	26.1193	35.69	34.31
12.25	0.972348	0.868933	29.2944	30.0573	28.4844	26.1178	35.75	34.31
12.26	0.969801	0.869625	29.2691	30.0307	28.3852	26.1155	35.75	34.31
12.27	0.963648	0.870242	29.2437	30.0041	28.1806	26.1108	35.75	34.31
12.28	0.957495	0.870859	29.2182	29.9774	27.9763	26.1061	35.75	34.38
12.29	0.952993	0.870543	29.1928	29.9507	27.8205	26.0734	35.75	34.31
12.3	0.951572	0.868485	29.1673	29.924	27.7548	25.9886	35.75	34.31
12.31	0.950151	0.866426	29.1418	29.8973	27.6891	25.9038	35.81	34.38
12.32	0.95137	0.864989	29.1163	29.8706	27.7004	25.8377	35.81	34.38
12.33	0.956083	0.864375	29.0908	29.8438	27.8132	25.7962	35.88	34.31
12.34	0.960797	0.863762	29.0652	29.817	27.9257	25.7548	35.88	34.38
12.35	0.963673	0.864387	29.0396	29.7901	27.9847	25.7502	35.81	34.38
12.36	0.964697	0.866261	29.014	29.7633	27.9897	25.7828	35.88	34.38
12.37	0.965721	0.868134	28.9883	29.7364	27.9946	25.8152	35.88	34.38
12.38	0.964434	0.868959	28.9626	29.7095	27.9325	25.8164	35.88	34.38
12.39	0.961268	0.868931	28.9369	29.6826	27.8161	25.7921	35.94	34.38
12.4	0.958102	0.868903	28.9112	29.6557	27.6999	25.7679	35.94	34.44
12.41	0.955923	0.868404	28.8855	29.6287	27.6123	25.7297	35.94	34.38
12.42	0.954427	0.867581	28.8597	29.6017	27.5445	25.6819	35.94	34.44
12.43	0.952932	0.866757	28.8339	29.5747	27.4767	25.6341	35.94	34.44
12.44	0.952785	0.867785	28.8081	29.5477	27.4479	25.6411	35.94	34.44
12.45	0.953476	0.869964	28.7823	29.5206	27.4432	25.6819	36	34.44
12.46	0.954168	0.872143	28.7564	29.4936	27.4384	25.7226	35.94	34.44
12.47	0.953687	0.873484	28.7305	29.4665	27.3999	25.7385	36	34.5
12.48	0.952511	0.874329	28.7046	29.4394	27.3415	25.7397	36	34.5
12.49	0.951335	0.875174	28.6787	29.4123	27.2831	25.7409	36	34.5
12.5	0.951182	0.874656	28.6528	29.3851	27.254	25.7019	36	34.44
12.51	0.951644	0.873319	28.6268	29.3579	27.2425	25.6388	36	34.44
12.52	0.952106	0.871981	28.6008	29.3308	27.231	25.5759	36.06	34.5
12.53	0.954003	0.8715	28.5748	29.3036	27.2604	25.5381	36.06	34.44
12.54	0.956831	0.871574	28.5488	29.2763	27.3164	25.5165	36.06	34.5
12.55	0.959659	0.871648	28.5227	29.2491	27.3721	25.4949	36.06	34.44
12.56	0.961967	0.871731	28.4967	29.2218	27.4129	25.4736	36.06	34.5
12.57	0.963889	0.87182	28.4706	29.1946	27.4425	25.4524	36.06	34.5
12.58	0.965811	0.87191	28.4445	29.1673	27.472	25.4312	36.13	34.5
12.59	0.965814	0.873792	28.4184	29.14	27.4469	25.4623	36.13	34.5
12.6	0.964095	0.877283	28.3923	29.1127	27.3728	25.54	36.13	34.5
12.61	0.962376	0.880775	28.3661	29.0853	27.2989	25.6176	36.13	34.5
12.62	0.958485	0.883973	28.3399	29.058	27.1634	25.6864	36.19	34.5
12.63	0.952095	0.886833	28.3138	29.0306	26.9574	25.7453	36.13	34.56
12.64	0.945705	0.889694	28.2876	29.0032	26.7517	25.804	36.19	34.56
12.65	0.94019	0.890296	28.2613	28.9758	26.571	25.797	36.19	34.56
12.66	0.936055	0.887337	28.2351	28.9484	26.4296	25.687	36.19	34.56
12.67	0.93192	0.884379	28.2088	28.921	26.2884	25.5771	36.19	34.56
12.68	0.929492	0.881507	28.1826	28.8935	26.1955	25.4698	36.19	34.56
12.69	0.93112	0.87884	28.1563	28.866	26.2169	25.3686	36.19	34.56
12.7	0.932748	0.876173	28.13	28.8386	26.2382	25.2676	36.25	34.56
12.71	0.935198	0.873931	28.1037	28.8111	26.2825	25.1789	36.25	34.56
12.72	0.94117	0.873513	28.0774	28.7836	26.4256	25.1428	36.25	34.56
12.73	0.947141	0.873094	28.051	28.7561	26.5683	25.1068	36.31	34.56
12.74	0.952987	0.872821	28.0247	28.7285	26.7071	25.0749	36.31	34.56
12.75	0.957075	0.874592	27.9983	28.701	26.7965	25.1017	36.31	34.56
12.76	0.961162	0.876362	27.9719	28.6735	26.8855	25.1283	36.31	34.56
12.77	0.96525	0.878132	27.9455	28.6459	26.9744	25.1549	36.25	34.56
12.78	0.962291	0.879674	27.9191	28.6183	26.8663	25.1748	36.31	34.56
12.79	0.958793	0.881198	27.8927	28.5907	26.7433	25.1941	36.31	34.56
12.8	0.955295	0.882722	27.8662	28.5631	26.6205	25.2133	36.31	34.56
12.81	0.95068	0.881201	27.8398	28.5355	26.4667	25.1455	36.38	34.56
12.82	0.945744	0.878799	27.8133	28.5079	26.3043	25.0527	36.38	34.56
12.83	0.940807	0.876398	27.7869	28.4803	26.1421	24.96	36.38	34.56
12.84	0.938982	0.874539	27.7604	28.4526	26.0665	24.8829	36.38	34.56
12.85	0.939174	0.873031	27.7339	28.425	26.0469	24.8159	36.38	34.63
12.86	0.939366	0.871524	27.7074	28.3973	26.0274	24.7489	36.38	34.63
12.87	0.941868	0.871579	27.6808	28.3697	26.0717	24.7264	36.38	34.56
12.88	0.947532	0.873772	27.6543	28.342	26.2034	24.7644	36.44	34.63
12.89	0.953196	0.875965	27.6278	28.3143	26.3347	24.8023	36.44	34.56
12.9	0.958623	0.878035	27.6012	28.2866	26.4592	24.8366	36.44	34.56
12.91	0.963217	0.879671	27.5747	28.2589	26.5604	24.8585	36.5	34.56
12.92	0.967812	0.881307	27.5481	28.2312	26.6614	24.8803	36.5	34.56
12.93	0.972364	0.882934	27.5215	28.2034	26.7609	24.9018	36.5	34.63
12.94	0.969001	0.88291	27.4949	28.1757	26.6426	24.8766	36.5	34.56
12.95	0.965638	0.882885	27.4683	28.148	26.5245	24.8514	36.56	34.63
12.96	0.962276	0.882861	27.4417	28.1202	26.4065	24.8262	36.5	34.63
12.97	0.958982	0.881959	27.4151	28.0925	26.2906	24.7764	36.56	34.69
12.98	0.95571	0.880799	27.3885	28.0647	26.1754	24.7194	36.56	34.56
12.99	0.952437	0.879639	27.3618	28.037	26.0604	24.6624	36.56	34.63
13	0.953338	0.877912	27.3352	28.0092	26.0597	24.5896	36.56	34.63
13.01	0.958029	0.87567	27.3085	27.9814	26.1624	24.5025	36.63	34.63
13.02	0.962719	0.873427	27.2819	27.9536	26.2648	24.4155	36.63	34.63
13.03	0.966676	0.871514	27.2552	27.9258	26.347	24.3377	36.63	34.63
13.04	0.96854	0.87054	27.2285	27.898	26.3719	24.2863	36.63	34.63
13.05	0.970403	0.869566	27.2018	27.8702	26.3967	24.235	36.63	34.63
13.06	0.972266	0.868592	27.1752	27.8424	26.4215	24.1837	36.69	34.63
13.07	0.969955	0.868667	27.1485	27.8146	26.3328	24.1616	36.69	34.56
13.08	0.967549	0.868766	27.1218	27.7868	26.2416	24.1402	36.63	34.63
13.09	0.965143	0.868865	27.0951	27.759	26.1506	24.1188	36.69	34.63
13.1	0.966195	0.869104	27.0683	27.7311	26.1533	24.1012	36.69	34.63
13.11	0.968876	0.869408	27.0416	27.7033	26.2	24.0854	36.75	34.69
13.12	0.971557	0.869712	27.0149	27.6755	26.2465	24.0697	36.75	34.63
13.13	0.973523	0.871497	26.9882	27.6476	26.2736	24.0948	36.75	34.63
13.14	0.974245	0.875862	26.9614	27.6198	26.267	24.1911	36.75	34.63
13.15	0.974966	0.880227	26.9347	27.5919	26.2604	24.2872	36.75	34.69
13.16	0.975591	0.884615	26.9079	27.5641	26.2512	24.3836	36.75	34.69
13.17	0.973418	0.889676	26.8812	27.5362	26.1666	24.4983	36.75	34.69
13.18	0.971245	0.894736	26.8544	27.5084	26.0822	24.6127	36.75	34.69
13.19	0.969072	0.899797	26.8277	27.4805	25.998	24.7269	36.81	34.69
13.2	0.969092	0.901737	26.8009	27.4526	25.9726	24.7551	36.75	34.69
13.21	0.970121	0.902242	26.7742	27.4248	25.9742	24.7438	36.75	34.63
13.22	0.97115	0.902747	26.7474	27.3969	25.9757	24.7325	36.81	34.69
13.23	0.971327	0.903199	26.7206	27.369	25.9545	24.7197	36.81	34.69
13.24	0.969686	0.903542	26.6938	27.3412	25.8846	24.7039	36.81	34.69
13.25	0.968045	0.903884	26.6671	27.3133	25.8149	24.6881	36.88	34.69
13.26	0.966405	0.904226	26.6403	27.2854	25.7453	24.6722	36.81	34.75
13.27	0.963973	0.902353	26.6135	27.2576	25.6547	24.5959	36.81	34.75
13.28	0.961488	0.900329	26.5867	27.2297	25.5628	24.5157	36.88	34.69
13.29	0.959003	0.898305	26.5599	27.2018	25.471	24.4355	36.88	34.69
13.3	0.95764	0.894449	26.5331	27.1739	25.4092	24.3057	36.88	34.69
13.31	0.957249	0.889008	26.5063	27.1461	25.3732	24.1331	36.88	34.69
13.32	0.956858	0.883567	26.4795	27.1182	25.3372	23.9607	36.88	34.69
13.33	0.956844	0.878846	26.4527	27.0903	25.3112	23.8082	36.88	34.75
13.34	0.959636	0.87947	26.4259	27.0624	25.3593	23.8006	36.88	34.75
13.35	0.962427	0.880094	26.3991	27.0345	25.4073	23.7929	36.88	34.75
13.36	0.965219	0.880718	26.3723	27.0067	25.4551	23.7853	36.81	34.75
13.37	0.970932	0.882585	26.3455	26.9788	25.5797	23.8111	36.88	34.75
13.38	0.977999	0.885028	26.3187	26.9509	25.7397	23.8523	36.94	34.75
13.39	0.985066	0.887471	26.2919	26.9231	25.8993	23.8934	36.94	34.75
13.4	0.989613	0.88895	26.2651	26.8952	25.9923	23.9085	36.88	34.75
13.41	0.985737	0.887207	26.2383	26.8673	25.8641	23.8369	36.94	34.75
13.42	0.981861	0.885465	26.2115	26.8394	25.7361	23.7654	36.94	34.81
13.43	0.977985	0.883723	26.1847	26.8116	25.6083	23.694	36.94	34.81
13.44	0.969489	0.884937	26.1579	26.7837	25.3598	23.7019	36.94	34.81
13.45	0.959531	0.887089	26.1311	26.7559	25.0736	23.7348	37	34.88
13.46	0.949572	0.889241	26.1043	26.728	24.7879	23.7676	37	34.88
13.47	0.94247	0.891534	26.0775	26.7001	24.5773	23.8041	37	34.88
13.48	0.94307	0.89421	26.0507	26.6723	24.5677	23.8506	37	34.81
13.49	0.94367	0.896886	26.0239	26.6444	24.558	23.897	37	34.88
13.5	0.944271	0.899562	25.9971	26.6166	24.5483	23.9433	36.94	34.88
13.51	0.946735	0.898512	25.9703	26.5887	24.587	23.8903	37	34.88
13.52	0.949776	0.896307	25.9435	26.5609	24.6406	23.8067	37	34.88
13.53	0.952818	0.894102	25.9168	26.5331	24.6939	23.7233	37	34.88
13.54	0.9557	0.891662	25.89	26.5052	24.743	23.6337	37	34.88
13.55	0.95807	0.888471	25.8632	26.4774	24.7787	23.5244	37	34.88
13.56	0.960439	0.885279	25.8364	26.4496	24.8143	23.4152	37	34.88
13.57	0.962809	0.882087	25.8096	26.4217	24.8497	23.3063	37	34.81
13.58	0.96412	0.879083	25.7828	26.3939	24.8578	23.2024	37.06	34.88
13.59	0.964965	0.876161	25.7561	26.3661	24.8537	23.1009	37.06	34.88
13.6	0.96581	0.873239	25.7293	26.3383	24.8496	22.9996	37.06	34.88
13.61	0.96617	0.870782	25.7025	26.3105	24.833	22.9107	37.06	34.88
13.62	0.963334	0.871394	25.6757	26.2827	24.7343	22.9026	37.06	34.88
13.63	0.960497	0.872007	25.649	26.2549	24.6358	22.8945	37.06	34.88
13.64	0.957661	0.872619	25.6222	26.2271	24.5374	22.8863	37.06	34.94
13.65	0.956727	0.875521	25.5955	26.1993	24.4879	22.9381	37	34.94
13.66	0.957348	0.880292	25.5687	26.1716	24.4782	23.0386	37	34.88
13.67	0.957969	0.885063	25.542	26.1438	24.4684	23.1389	37.06	34.94
13.68	0.958589	0.889834	25.5152	26.116	24.4586	23.2389	37.06	34.94
13.69	0.960564	0.8929	25.4885	26.0883	24.4833	23.2942	37.06	34.88
13.7	0.962609	0.895876	25.4618	26.0605	24.5097	23.347	37.06	34.94
13.71	0.964655	0.898852	25.435	26.0328	24.536	23.3996	37.06	34.94
13.72	0.965294	0.900891	25.4083	26.005	24.5265	23.4277	37.06	34.94
13.73	0.96309	0.901036	25.3816	25.9773	24.4448	23.4064	37.13	34.94
13.74	0.960887	0.90118	25.3549	25.9495	24.3632	23.3852	37.13	34.88
13.75	0.958684	0.901325	25.3282	25.9218	24.2817	23.364	37.13	34.94
13.76	0.954786	0.901332	25.3015	25.8941	24.1575	23.3392	37.13	34.94
13.77	0.950137	0.901279	25.2748	25.8664	24.0145	23.3128	37.13	34.94
13.78	0.945488	0.901225	25.2481	25.8387	23.8718	23.2865	37.19	35
13.79	0.940926	0.901228	25.2214	25.811	23.7315	23.2616	37.19	34.94
13.8	0.938769	0.902783	25.1947	25.7833	23.652	23.2768	37.13	35
13.81	0.936612	0.904339	25.168	25.7556	23.5727	23.2918	37.13	34.94
13.82	0.934455	0.905894	25.1414	25.728	23.4935	23.3068	37.13	34.94
13.83	0.934308	0.907426	25.1147	25.7003	23.4649	23.3211	37.13	35
13.84	0.937771	0.908915	25.0881	25.6727	23.5269	23.3343	37.13	35
13.85	0.941234	0.910404	25.0614	25.645	23.5886	23.3473	37.13	35
13.86	0.944696	0.911893	25.0348	25.6174	23.6502	23.3603	37.13	34.94
13.87	0.946419	0.910971	25.0081	25.5898	23.6682	23.3115	37.13	35
13.88	0.947248	0.908811	24.9815	25.5621	23.6637	23.2312	37.13	34.94
13.89	0.948078	0.906651	24.9549	25.5345	23.6592	23.1509	37.19	35
13.9	0.948908	0.904492	24.9283	25.5069	23.6546	23.0708	37.19	34.94
13.91	0.947406	0.900923	24.9017	25.4793	23.592	22.9549	37.19	35
13.92	0.945767	0.897271	24.8751	25.4517	23.526	22.8371	37.19	34.94
13.93	0.944128	0.893619	24.8485	25.4242	23.4602	22.7195	37.25	34.94
13.94	0.944191	0.890459	24.8219	25.3966	23.4366	22.6146	37.25	35
13.95	0.950761	0.889182	24.7953	25.3691	23.5744	22.5577	37.25	35
13.96	0.957331	0.887905	24.7688	25.3415	23.7119	22.5008	37.25	34.94
13.97	0.963901	0.886628	24.7422	25.314	23.849	22.4441	37.31	34.94
13.98	0.970099	0.887091	24.7157	25.2864	23.9766	22.4314	37.25	34.94
13.99	0.975843	0.889678	24.6891	25.2589	24.0927	22.4723	37.25	34.94
14	0.981587	0.892265	24.6626	25.2314	24.2085	22.5131	37.25	35
							37.75	35.38
							37.75	35.38
							37.81	35.44
							37.81	35.44
							37.81	35.44
							37.81	35.44
							37.81	35.44
							37.81	35.44
							37.81	35.44
							37.81	35.44
							37.88	35.44
							37.88	35.5
							37.88	35.44
							37.88	35.5
							37.88	35.5
							37.88	35.5
							37.81	35.44
							37.88	35.5
							37.88	35.5
							37.88	35.44
							37.88	35.5
							37.88	35.5
							37.88	35.5
							37.94	35.5
							37.88	35.5
							37.94	35.5
							37.88	35.5
							37.94	35.56
							37.94	35.5
							37.94	35.56
							37.94	35.5
							37.94	35.5
							37.94	35.56
							37.94	35.5
							38	35.56
							38	35.5
							38	35.56
							38	35.56
							38	35.56
							38	35.56
							38	35.56
							38	35.56
							38.06	35.56
							38	35.63
							38	35.63
							38.06	35.63
							38.06	35.56
							38.06	35.63
							38.06	35.63
							38.06	35.63
							38.13	35.63
							38.13	35.63
							38.06	35.63
							38.13	35.63
							38.13	35.69
							38.13	35.69
							38.13	35.63
							38.13	35.69
							38.13	35.69
							38.19	35.69
							38.19	35.69
							38.13	35.75
							38.19	35.69
							38.19	35.75
							38.19	35.75
							38.19	35.69
							38.19	35.69
							38.25	35.69
							38.25	35.75
							38.25	35.69
							38.25	35.75
							38.25	35.75
							38.25	35.81
							38.25	35.81
							38.25	35.81
							38.31	35.81
							38.25	35.81
							38.25	35.81
							38.31	35.81
							38.31	35.81
							38.31	35.81
							38.31	35.81
							38.31	35.81
							38.31	35.81
							38.31	35.81
							38.31	35.81
							38.31	35.81
							38.38	35.81
							38.38	35.81
							38.38	35.81
							38.38	35.81
							38.38	35.88
							38.38	35.81
							38.38	35.81
							38.38	35.81
							38.44	35.81
							38.38	35.81
							38.44	35.88
							38.44	35.88
							38.44	35.88
							38.44	35.88
							38.5	35.88
							38.44	35.88
							38.5	35.88
							38.44	35.81
							38.5	35.88
							38.56	35.88
							38.5	35.88
							38.5	35.88
							38.5	35.81
							38.5	35.88
							38.56	35.88
							38.56	35.88
							38.5	35.88
							38.56	35.88
							38.56	35.88
							38.56	35.88
							38.56	35.88
							38.63	35.81
							38.56	35.81
							38.63	35.88
							38.69	35.88
							38.63	35.88
							38.63	35.88
							38.63	35.88
							38.63	35.88
							38.63	35.88
							38.69	35.88
							38.63	35.94
							38.69	35.94
							38.69	35.94
							38.69	35.94
							38.69	35.94
							38.69	35.94
							38.75	36
							38.69	36
							38.75	35.94
							38.81	36
							38.75	36
							38.81	36
							38.75	36
							38.75	36
							38.81	36
							38.81	36.06
							38.81	36.06
							38.88	36.06
							38.88	36
							38.88	36.06
							38.94	36
							38.88	36
							38.88	36.06
							38.88	36.06
							38.94	36.06
							38.94	36.06
							38.94	36.13
							38.94	36.06
							38.94	36.06
							39	36.06
							38.94	36.13
							39	36.13
							39	36.06
							39	36.13
							39	36.13
							39.06	36.13
							39	36.13
							39.06	36.13
							39.13	36.19
							39.06	36.19
							39.06	36.19
							39.06	36.19
							39.06	36.19
							39.06	36.19
							39.06	36.19
							39.06	36.19
							39.06	36.19
							39.13	36.19
							39.13	36.19
							39.13	36.25
							39.13	36.19
							39.13	36.19
							39.13	36.25
							39.13	36.25
							39.13	36.25
							39.13	36.25
							39.19	36.25
							39.19	36.25
							39.19	36.25
							39.19	36.25
							39.19	36.25
							39.19	36.25
							39.25	36.31
							39.19	36.25
							39.19	36.25
							39.25	36.31
							39.25	36.31
							39.25	36.31
							39.25	36.31
							39.25	36.31
							39.25	36.31
							39.31	36.38
							39.31	36.31
							39.31	36.31
							39.38	36.31
							39.38	36.38
							39.38	36.38
							39.38	36.31
							39.38	36.38
							39.38	36.38
							39.44	36.38
							39.44	36.38
							39.44	36.31
							39.44	36.31
							39.44	36.38
							39.5	36.38
							39.44	36.38
							39.44	36.38
							39.5	36.38
							39.5	36.38
							39.5	36.38
							39.5	36.38
							39.5	36.38
							39.5	36.38
							39.56	36.38
							39.56	36.38
							39.5	36.44
							39.56	36.38
							39.56	36.44
							39.56	36.38
							39.56	36.38
							39.56	36.38
							39.56	36.38
							39.56	36.44
							39.63	36.38
							39.63	36.44
							39.63	36.38
							39.63	36.44
							39.69	36.44
							39.69	36.44
							39.69	36.44
							39.69	36.44
							39.69	36.44
							39.69	36.5
							39.75	36.44
							39.75	36.5
							39.75	36.44
							39.75	36.44
							39.75	36.5
							39.75	36.44
							39.81	36.5
							39.81	36.5
							39.75	36.5
							39.81	36.5
							39.88	36.5
							39.88	36.5
							39.88	36.5
							39.88	36.56
							39.88	36.56
							39.94	36.56
							39.88	36.56
							39.88	36.56
							39.88	36.56
							39.94	36.56
							40	36.63
							39.94	36.56
							39.94	36.63
							40	36.69
							40	36.69
							39.94	36.63
							40	36.63
							40	36.69
							40	36.69
							40.06	36.69
							40.13	36.69
							40.06	36.69
							40.13	36.69
							40.13	36.69
							40.06	36.69
							40.13	36.75
							40.06	36.69
							40.19	36.69
							40.19	36.75
							40.13	36.75
							40.19	36.75
							40.19	36.75
							40.19	36.75
							40.19	36.75
							40.19	36.75
							40.19	36.75
							40.19	36.75
							40.25	36.75
							40.19	36.81
							40.19	36.81
							40.25	36.81
							40.25	36.81
							40.31	36.81
							40.25	36.81
							40.25	36.81
							40.31	36.81
							40.31	36.81
							40.31	36.81
							40.31	36.81
							40.38	36.81
							40.38	36.88
							40.38	36.88
							40.38	36.81
							40.44	36.88
							40.44	36.88
							40.44	36.88
							40.44	36.81
							40.44	36.88
							40.44	36.88
							40.44	36.88
							40.44	36.88
							40.44	36.94
							40.5	36.88
							40.5	36.94
							40.5	36.94
							40.5	36.94
							40.5	36.88
							40.56	36.94
							40.5	36.94
							40.56	36.94
							40.56	36.94
							40.56	37
							40.56	36.94
							40.56	36.94
							40.56	36.94
							40.63	36.94
							40.63	36.94
							40.63	36.94
							40.63	37
							40.63	37
							40.63	37
							40.63	37
							40.69	37
							40.69	37.06
							40.75	37
							40.69	37
							40.75	37
							40.75	37.06
							40.75	37.06
							40.81	37
							40.75	37.06
							40.75	37.06
							40.81	37.06
							40.81	37.06
							40.81	37.06
							40.81	37.13
							40.81	37.13
							40.81	37.13
							40.88	37.13
							40.88	37.13
							40.88	37.19
							40.88	37.19
							40.88	37.13
							40.88	37.13
							40.94	37.19
							40.94	37.19
							40.94	37.19
							40.94	37.19
							40.94	37.19
							40.94	37.19
							40.94	37.19
							41	37.19
							41	37.25
							41	37.25
							41	37.31
							41.06	37.31
							41.06	37.31
							41.06	37.31
							41.06	37.31
							41.06	37.31
							41.13	37.31
							41.13	37.31
							41.13	37.31
							41.13	37.31
							41.19	37.38
							41.19	37.38
							41.19	37.38
							41.19	37.31
							41.19	37.38
							41.19	37.38
							41.19	37.44
							41.19	37.44
							41.25	37.44
							41.25	37.44
							41.25	37.44
							41.25	37.44
							41.31	37.44
							41.31	37.5
							41.31	37.5
							41.31	37.5
							41.31	37.44
							41.31	37.56
							41.38	37.5
							41.38	37.5
							41.38	37.5
							41.38	37.56
							41.38	37.56
							41.38	37.56
							41.44	37.56
							41.44	37.56
							41.44	37.56
							41.44	37.63
							41.5	37.63
							41.5	37.63
							41.44	37.63
							41.44	37.63
							41.5	37.63
							41.5	37.69
							41.5	37.69
							41.5	37.69
							41.56	37.69
							41.56	37.69
							41.5	37.69
							41.56	37.69
							41.63	37.75
							41.63	37.75
							41.63	37.75
							41.63	37.75
							41.63	37.75
							41.63	37.75
							41.63	37.75
							41.69	37.75
							41.69	37.75
							41.69	37.75
							41.69	37.81
							41.69	37.81
							41.69	37.81
							41.75	37.81
							41.75	37.81
							41.75	37.81
							41.75	37.81
							41.81	37.81
							41.81	37.81
							41.81	37.81
							41.81	37.81
							41.81	37.88
							41.88	37.88
							41.88	37.88
							41.88	37.81
							41.88	37.88
							41.88	37.88
							41.88	37.88
							41.88	37.94
							41.94	37.94
							41.94	37.94
							41.94	37.88
							41.94	37.94
							42	37.94
							42	38
							42	38
							42	38
							42	38.06
							42	38.06
							42.06	38.06
							42.06	38.06
							42.06	38.06
							42.06	38.06
							42.06	38.06
							42.13	38.13
							42.06	38.13
							42.13	38.13
							42.19	38.13
							42.13	38.19
							42.13	38.19
							42.13	38.19
							42.19	38.25
							42.19	38.25
							42.25	38.25
							42.25	38.25
							42.25	38.31
							42.25	38.38
							42.25	38.31
							42.25	38.31
							42.31	38.31
							42.31	38.31
							42.31	38.38
							42.31	38.38
							42.31	38.44
							42.31	38.44
							42.31	38.44
							42.38	38.5
							42.44	38.5
							42.44	38.5
							42.44	38.56
							42.5	38.56
							42.44	38.56
							42.44	38.56
							42.44	38.63
							42.44	38.63
							42.5	38.69
							42.5	38.69
							42.5	38.69
							42.44	38.69
							42.5	38.75
							42.5	38.75
							42.5	38.75
							42.56	38.75
							42.56	38.75
							42.56	38.81
							42.56	38.81
							42.56	38.81
							42.56	38.88
							42.56	38.88
							42.56	38.88
							42.63	38.94
							42.63	38.94
							42.69	38.94
							42.69	38.94
							42.69	38.94
							42.69	39
							42.69	39
							42.75	39
							42.75	39.06
							42.75	39.06
							42.75	39.06
							42.75	39.06
							42.75	39.13
							42.81	39.13
							42.81	39.13
							42.81	39.13
							42.81	39.19
							42.81	39.19
							42.81	39.25
							42.81	39.25
							42.88	39.25
							42.88	39.25
							42.88	39.31
							42.94	39.31
							42.88	39.31
							42.88	39.38
							42.94	39.38
							42.94	39.38
							42.94	39.38
							43	39.44
							43	39.44
							42.94	39.44
							43.06	39.5
							43	39.5
							43.06	39.5
							43.06	39.5
							43.06	39.56
							43.06	39.56
							43.06	39.56
							43.06	39.56
							43.13	39.63
							43.06	39.63
							43.13	39.63
							43.13	39.63
							43.19	39.69
							43.13	39.69
							43.13	39.69
							43.19	39.69
							43.13	39.75
							43.19	39.75
							43.19	39.75
							43.25	39.81
							43.25	39.88
							43.19	39.88
							43.25	39.88
							43.25	39.88
							43.25	39.88
							43.31	39.94
							43.31	39.94
							43.31	39.94
							43.31	39.94
							43.38	39.94
							43.38	40
							43.38	40
							43.38	40
							43.38	40.06
							43.44	40.06
							43.44	40.06
							43.44	40.06
							43.44	40.06
							43.44	40.06
							43.44	40.13
							43.44	40.13
							43.5	40.13
							43.5	40.19
							43.5	40.19
							43.56	40.19
							43.5	40.19
							43.56	40.25
							43.56	40.25
							43.56	40.31
							43.56	40.31
							43.63	40.31
							43.63	40.31
							43.63	40.31
							43.69	40.38
							43.63	40.38
							43.69	40.38
							43.69	40.38
							43.69	40.44
							43.69	40.44
							43.75	40.5
							43.75	40.44
							43.75	40.5
							43.75	40.5
							43.75	40.56
							43.81	40.56
							43.75	40.56
							43.81	40.56
							43.81	40.56
							43.81	40.63
							43.88	40.56
							43.81	40.63
							43.81	40.63
							43.88	40.63
							43.88	40.63
							43.88	40.63
							43.88	40.69
							43.94	40.69
							43.94	40.75
							43.94	40.69
							43.94	40.75
							43.94	40.75
							44	40.75
							44	40.81
							44	40.81
							44	40.81
							44	40.88
							44	40.81
							44	40.81
							44	40.88
							44	40.88
							44.06	40.88
							44.06	40.94
							44.06	40.94
							44.06	40.94
							44.13	41
							44.06	41
							44.13	41
							44.13	41.06
							44.19	41.06
							44.13	41.06
							44.19	41.06
							44.19	41.06
							44.13	41.06
							44.25	41.13
							44.19	41.13
							44.19	41.13
							44.25	41.19
							44.25	41.19
							44.31	41.19
							44.31	41.19
							44.31	41.25
							44.31	41.25
							44.38	41.25
							44.31	41.25
							44.31	41.25
							44.38	41.31
							44.38	41.31
							44.38	41.31
							44.38	41.31
							44.38	41.38
							44.44	41.38
							44.44	41.38
							44.5	41.38
							44.5	41.38
							44.5	41.44
							44.5	41.44
							44.44	41.44
							44.5	41.44
							44.5	41.5
							44.5	41.5
							44.56	41.5
							44.5	41.5
							44.56	41.5
							44.56	41.56
							44.56	41.56
							44.56	41.56
							44.56	41.56
							44.63	41.63
							44.63	41.63
							44.63	41.63
							44.63	41.63
							44.63	41.63
							44.63	41.63
							44.69	41.63
							44.63	41.69
							44.63	41.69
							44.69	41.69
							44.69	41.69
							44.69	41.69
							44.75	41.75
							44.75	41.75
							44.75	41.75
							44.81	41.75
							44.75	41.75
							44.81	41.75
							44.81	41.81
							44.81	41.81
							44.81	41.81
							44.81	41.81
							44.81	41.88
							44.81	41.88
							44.88	41.88
							44.88	41.88
							44.88	41.88
							44.88	41.94
							44.94	41.94
							44.94	41.94
							44.94	41.94
							45	41.94
							45	41.94
							45	41.94
							45	41.94
							45	41.94
							45	41.94
							45	42
							45	42
							45.06	42
							45.06	42
							45.06	42
							45.13	42
							45.13	42
							45.13	42
							45.19	42.06
							45.25	42.06
							45.25	42.06
							45.25	42.06
							45.25	42.06
							45.31	42.06
							45.31	42.06
							45.25	42.06
							45.25	42.06
							45.31	42.13
							45.31	42.06
							45.38	42.06
							45.31	42.06
							45.38	42.13
							45.38	42.13
							45.38	42.13
							45.44	42.06
							45.44	42.06
							45.44	42.13
							45.44	42.13
							45.5	42.13
							45.5	42.13
							45.56	42.13
							45.44	42.19
							45.44	42.19
							45.44	42.19
							45.44	42.19
							45.44	42.13
							45.44	42.13
							45.44	42.13
							45.5	42.13
							45.5	42.19
							45.5	42.13
							45.56	42.13
							45.56	42.13
							45.5	42.13
							45.5	42.13
							45.56	42.13
							45.66	42.13
							45.56	42.13
							45.5	42.13
							45.5	42.13
							45.5	42.13
							45.5	42.13
							45.56	42.06
							45.66	42.06
							45.56	42.06
							45.56	42.06
							45.56	42.06
							45.56	42.06
							45.56	42.19
							45.56	42.06
							45.5	42.13
							45.56	42.13
							45.66	42.06
							45.66	42.19
							45.66	42.13
							45.56	42.13
							45.66	42.06
							45.66	42.06
							45.56	42.13
							45.66	42.13
							45.66	42.13
							45.56	42.13

## Sheet: 151 (2)
Wavelength	ecoFlex + normal emittance	ecoFlex + Ag/Ppy emittance	Pure PNIPAm Ibb	Ag/PPy Ibb	Pure PNIPAm Prad	Ag/PPy Prad	Pure PNIPAm Temp	Ag/PPy Temp	Pure PNIPAm Temp (K)	Ag/PPy Temp (K)	Pure PNIPAm Prad SUM	Ag/PPy Prad SUM
7.5	0.943997	0.841378	29.0334	30.2536	27.4075	25.4547	31.44	33.44	304.59	306.59	190.951	176.523
7.51	0.951354	0.844898	29.084	30.3047	27.6692	25.6044	31.44	33.5
7.52	0.953562	0.846493	29.1343	30.3555	27.7813	25.6957	31.44	33.5
7.53	0.951025	0.846686	29.1843	30.4059	27.755	25.7443	31.44	33.44
7.54	0.948566	0.845302	29.234	30.4561	27.7303	25.7446	31.5	33.5
7.55	0.950639	0.842488	29.2834	30.5059	27.8379	25.7008	31.5	33.44
7.56	0.958979	0.839606	29.3324	30.5554	28.1292	25.6545	31.5	33.44
7.57	0.970977	0.83824	29.3812	30.6046	28.5285	25.654	31.5	33.44
7.58	0.969834	0.839698	29.4297	30.6534	28.5419	25.7396	31.5	33.44
7.59	0.952262	0.840601	29.4779	30.702	28.0707	25.8081	31.5	33.44
7.6	0.94756	0.841614	29.5258	30.7503	27.9774	25.8798	31.5	33.44
7.61	0.957853	0.844772	29.5734	30.7982	28.327	26.0174	31.5	33.5
7.62	0.966444	0.844097	29.6207	30.8458	28.6267	26.0369	31.56	33.5
7.63	0.966686	0.840378	29.6676	30.8931	28.6793	25.9619	31.5	33.5
7.64	0.964497	0.838955	29.7143	30.9401	28.6594	25.9574	31.56	33.44
7.65	0.964695	0.841931	29.7607	30.9868	28.71	26.0887	31.5	33.5
7.66	0.961029	0.845416	29.8068	31.0332	28.6452	26.2359	31.5	33.44
7.67	0.950785	0.848437	29.8526	31.0792	28.3834	26.3688	31.56	33.44
7.68	0.943666	0.848715	29.8981	31.125	28.2138	26.4162	31.56	33.44
7.69	0.942607	0.848714	29.9433	31.1704	28.2247	26.4548	31.56	33.5
7.7	0.947018	0.849796	29.9882	31.2155	28.3993	26.5268	31.56	33.5
7.71	0.952901	0.849119	30.0328	31.2604	28.6182	26.5438	31.56	33.5
7.72	0.9576	0.847127	30.0771	31.3049	28.8018	26.5192	31.56	33.5
7.73	0.959967	0.846497	30.1211	31.3491	28.9152	26.5369	31.56	33.44
7.74	0.959182	0.848277	30.1648	31.3929	28.9335	26.6299	31.62	33.44
7.75	0.954489	0.848885	30.2082	31.4365	28.8334	26.686	31.56	33.44
7.76	0.947765	0.847846	30.2513	31.4798	28.6711	26.69	31.62	33.44
7.77	0.942295	0.847426	30.2941	31.5227	28.546	26.7132	31.56	33.44
7.78	0.941184	0.848752	30.3366	31.5654	28.5523	26.7912	31.56	33.44
7.79	0.944468	0.85013	30.3788	31.6077	28.6918	26.8707	31.56	33.5
7.8	0.950029	0.850515	30.4207	31.6498	28.9006	26.9186	31.56	33.5
7.81	0.95448	0.850929	30.4624	31.6915	29.0757	26.9672	31.62	33.5
7.82	0.95326	0.853481	30.5037	31.7329	29.078	27.0834	31.62	33.44
7.83	0.953467	0.855926	30.5447	31.774	29.1234	27.1962	31.62	33.44
7.84	0.955139	0.854566	30.5855	31.8148	29.2134	27.1879	31.62	33.5
7.85	0.953247	0.849769	30.6259	31.8553	29.1941	27.0697	31.69	33.44
7.86	0.952731	0.845362	30.6661	31.8955	29.2165	26.9633	31.69	33.44
7.87	0.958565	0.844567	30.7059	31.9354	29.4337	26.9716	31.62	33.44
7.88	0.965796	0.846346	30.7455	31.975	29.6939	27.0619	31.62	33.5
7.89	0.959602	0.847788	30.7848	32.0143	29.5411	27.1413	31.62	33.5
7.9	0.955269	0.850692	30.8238	32.0532	29.445	27.2674	31.62	33.5
7.91	0.955302	0.853537	30.8625	32.0919	29.483	27.3916	31.69	33.5
7.92	0.95667	0.854341	30.9009	32.1303	29.5619	27.4502	31.69	33.5
7.93	0.955403	0.852786	30.939	32.1684	29.5592	27.4327	31.75	33.44
7.94	0.950022	0.852156	30.9768	32.2061	29.4286	27.4446	31.69	33.5
7.95	0.953285	0.850373	31.0143	32.2436	29.5655	27.4191	31.75	33.5
7.96	0.963354	0.847491	31.0516	32.2807	29.9136	27.3576	31.69	33.5
7.97	0.970408	0.8482	31.0885	32.3176	30.1685	27.4118	31.69	33.5
7.98	0.969752	0.850828	31.1252	32.3542	30.1837	27.5278	31.75	33.5
7.99	0.961559	0.850054	31.1615	32.3904	29.9637	27.5336	31.75	33.5
8	0.95275	0.843342	31.1976	32.4264	29.7235	27.3465	31.81	33.5
8.01	0.944752	0.843449	31.2334	32.4621	29.5078	27.3801	31.75	33.5
8.02	0.941271	0.848066	31.2689	32.4974	29.4325	27.56	31.81	33.5
8.03	0.943342	0.852733	31.3042	32.5325	29.5305	27.7416	31.81	33.56
8.04	0.949078	0.853883	31.3391	32.5673	29.7432	27.8086	31.81	33.56
8.05	0.948491	0.853259	31.3737	32.6018	29.7577	27.8178	31.81	33.56
8.06	0.949686	0.850509	31.4081	32.6359	29.8278	27.7572	31.81	33.56
8.07	0.956696	0.843981	31.4422	32.6698	30.0806	27.5727	31.81	33.56
8.08	0.963242	0.836736	31.476	32.7034	30.319	27.3641	31.81	33.56
8.09	0.962956	0.832504	31.5095	32.7367	30.3423	27.2534	31.87	33.56
8.1	0.955909	0.83506	31.5427	32.7697	30.152	27.3647	31.94	33.56
8.11	0.955136	0.839818	31.5757	32.8024	30.1591	27.5481	31.87	33.56
8.12	0.956962	0.843794	31.6083	32.8349	30.248	27.7059	31.87	33.63
8.13	0.957877	0.846437	31.6407	32.867	30.3079	27.8198	31.94	33.63
8.14	0.954591	0.847877	31.6728	32.8988	30.2346	27.8941	31.87	33.56
8.15	0.952895	0.848154	31.7047	32.9304	30.2112	27.93	31.94	33.56
8.16	0.955995	0.848303	31.7362	32.9616	30.3396	27.9615	31.94	33.63
8.17	0.959414	0.848203	31.7675	32.9926	30.4782	27.9844	31.94	33.63
8.18	0.960678	0.847844	31.7984	33.0233	30.5481	27.9986	31.94	33.56
8.19	0.958207	0.847348	31.8292	33.0537	30.4989	28.008	32	33.56
8.2	0.95387	0.846723	31.8596	33.0838	30.3899	28.0128	32	33.56
8.21	0.951931	0.847069	31.8897	33.1136	30.3568	28.0495	31.94	33.56
8.22	0.953555	0.848556	31.9196	33.1431	30.4371	28.1238	32	33.56
8.23	0.959433	0.851175	31.9492	33.1724	30.6531	28.2355	32	33.56
8.24	0.958534	0.851071	31.9785	33.2013	30.6525	28.2567	32	33.56
8.25	0.953447	0.85077	32.0076	33.23	30.5176	28.2711	32	33.56
8.26	0.948434	0.851687	32.0364	33.2584	30.3844	28.3258	32.06	33.56
8.27	0.946663	0.854574	32.0649	33.2865	30.3546	28.4458	32	33.56
8.28	0.945418	0.854676	32.0931	33.3144	30.3414	28.473	32.06	33.56
8.29	0.943645	0.849382	32.1211	33.3419	30.3109	28.32	32.06	33.56
8.3	0.942249	0.844767	32.1487	33.3692	30.2921	28.1892	32.06	33.63
8.31	0.942016	0.844304	32.1762	33.3962	30.3105	28.1965	32.06	33.56
8.32	0.945756	0.849371	32.2033	33.4229	30.4565	28.3884	32.06	33.56
8.33	0.953484	0.848471	32.2302	33.4493	30.731	28.3808	32.06	33.56
8.34	0.958924	0.845047	32.2568	33.4755	30.9318	28.2883	32.06	33.56
8.35	0.959149	0.841206	32.2831	33.5013	30.9643	28.1815	32.06	33.56
8.36	0.958118	0.842073	32.3092	33.5269	30.956	28.2321	32.13	33.56
8.37	0.960298	0.843446	32.335	33.5523	31.0512	28.2995	32.13	33.5
8.38	0.960951	0.846805	32.3605	33.5773	31.0969	28.4334	32.13	33.56
8.39	0.957021	0.853133	32.3858	33.6021	30.9939	28.6671	32.06	33.56
8.4	0.954456	0.857215	32.4108	33.6266	30.9347	28.8252	32.13	33.56
8.41	0.950539	0.85436	32.4356	33.6508	30.8313	28.7499	32.13	33.56
8.42	0.945007	0.847153	32.46	33.6747	30.6749	28.5277	32.13	33.56
8.43	0.937283	0.838147	32.4842	33.6984	30.4469	28.2442	32.19	33.56
8.44	0.938021	0.834843	32.5082	33.7218	30.4934	28.1525	32.19	33.56
8.45	0.944031	0.837051	32.5319	33.745	30.7111	28.2463	32.13	33.56
8.46	0.954274	0.843556	32.5553	33.7679	31.0667	28.4851	32.13	33.56
8.47	0.966944	0.851024	32.5785	33.7905	31.5016	28.7565	32.19	33.56
8.48	0.971361	0.852361	32.6014	33.8128	31.6677	28.8207	32.19	33.56
8.49	0.969619	0.850839	32.624	33.8349	31.6329	28.788	32.19	33.56
8.5	0.962075	0.847601	32.6464	33.8567	31.4083	28.6969	32.13	33.56
8.51	0.957567	0.852193	32.6686	33.8782	31.2823	28.8708	32.13	33.56
8.52	0.95244	0.858275	32.6904	33.8995	31.1357	29.0951	32.13	33.5
8.53	0.946257	0.862798	32.7121	33.9205	30.954	29.2665	32.19	33.56
8.54	0.937665	0.858499	32.7334	33.9412	30.693	29.1385	32.19	33.56
8.55	0.9378	0.847994	32.7545	33.9617	30.7172	28.7993	32.25	33.56
8.56	0.942753	0.837434	32.7754	33.9819	30.8991	28.4576	32.19	33.56
8.57	0.951864	0.82888	32.796	34.0019	31.2173	28.1835	32.25	33.5
8.58	0.957703	0.829408	32.8163	34.0216	31.4283	28.2178	32.19	33.56
8.59	0.961762	0.833038	32.8364	34.041	31.5808	28.3575	32.25	33.5
8.6	0.963162	0.838073	32.8563	34.0602	31.6459	28.5449	32.25	33.56
8.61	0.956784	0.838183	32.8759	34.0791	31.4551	28.5645	32.19	33.56
8.62	0.946867	0.83494	32.8952	34.0978	31.1474	28.4696	32.19	33.56
8.63	0.93877	0.83168	32.9143	34.1162	30.899	28.3737	32.19	33.56
8.64	0.938647	0.83163	32.9332	34.1343	30.9126	28.3872	32.19	33.56
8.65	0.9417	0.835033	32.9518	34.1522	31.0307	28.5183	32.25	33.56
8.66	0.944846	0.838385	32.9701	34.1699	31.1517	28.6475	32.19	33.56
8.67	0.947299	0.840759	32.9882	34.1873	31.2497	28.7433	32.25	33.56
8.68	0.950667	0.837768	33.0061	34.2044	31.3778	28.6554	32.25	33.56
8.69	0.951414	0.834029	33.0237	34.2213	31.4192	28.5415	32.25	33.56
8.7	0.949678	0.829975	33.0411	34.2379	31.3784	28.4166	32.25	33.5
8.71	0.950162	0.829583	33.0582	34.2543	31.4106	28.4168	32.25	33.5
8.72	0.948358	0.828401	33.0751	34.2704	31.367	28.3897	32.25	33.5
8.73	0.945088	0.826904	33.0917	34.2863	31.2746	28.3515	32.19	33.5
8.74	0.942877	0.827187	33.1081	34.302	31.2169	28.3741	32.25	33.5
8.75	0.948646	0.831893	33.1243	34.3174	31.4232	28.5484	32.25	33.5
8.76	0.958357	0.838478	33.1402	34.3325	31.7602	28.7871	32.25	33.56
8.77	0.966142	0.842512	33.1559	34.3474	32.0333	28.9381	32.31	33.5
8.78	0.967571	0.842667	33.1714	34.3621	32.0956	28.9558	32.31	33.56
8.79	0.963973	0.841885	33.1866	34.3765	31.991	28.941	32.31	33.56
8.8	0.951853	0.844325	33.2015	34.3906	31.603	29.0369	32.31	33.56
8.81	0.94634	0.844224	33.2163	34.4046	31.4339	29.0452	32.31	33.56
8.82	0.946642	0.841837	33.2308	34.4183	31.4576	28.9746	32.31	33.63
8.83	0.958461	0.834838	33.245	34.4317	31.8641	28.7449	32.31	33.56
8.84	0.960321	0.82757	33.2591	34.4449	31.9394	28.5056	32.31	33.56
8.85	0.957767	0.82108	33.2729	34.4579	31.8677	28.2927	32.31	33.63
8.86	0.953808	0.818065	33.2865	34.4706	31.7489	28.1992	32.31	33.56
8.87	0.95997	0.821214	33.2998	34.4831	31.9668	28.318	32.31	33.63
8.88	0.96899	0.82648	33.3129	34.4953	32.2799	28.5097	32.31	33.63
8.89	0.970034	0.828681	33.3258	34.5074	32.3272	28.5956	32.38	33.63
8.9	0.965117	0.831557	33.3384	34.5192	32.1755	28.7046	32.31	33.63
8.91	0.957	0.835192	33.3509	34.5307	31.9168	28.8398	32.38	33.56
8.92	0.948926	0.841672	33.3631	34.542	31.6591	29.073	32.31	33.56
8.93	0.93813	0.840833	33.375	34.5531	31.3101	29.0534	32.31	33.56
8.94	0.925942	0.834501	33.3868	34.564	30.9142	28.8437	32.38	33.63
8.95	0.923355	0.820918	33.3983	34.5746	30.8385	28.3829	32.38	33.63
8.96	0.925987	0.811216	33.4096	34.585	30.9368	28.0559	32.38	33.63
8.97	0.933706	0.805297	33.4207	34.5951	31.2051	27.8594	32.38	33.56
8.98	0.934047	0.810129	33.4315	34.6051	31.2266	28.0346	32.38	33.63
8.99	0.934864	0.816082	33.4421	34.6148	31.2638	28.2485	32.38	33.63
9	0.93688	0.822981	33.4525	34.6243	31.341	28.4951	32.31	33.63
9.01	0.950529	0.824144	33.4627	34.6335	31.8073	28.543	32.38	33.56
9.02	0.964094	0.824074	33.4727	34.6426	32.2708	28.548	32.38	33.63
9.03	0.971747	0.823589	33.4825	34.6514	32.5365	28.5385	32.38	33.63
9.04	0.973034	0.826567	33.492	34.66	32.5888	28.6488	32.38	33.63
9.05	0.971858	0.830476	33.5013	34.6683	32.5585	28.7912	32.44	33.63
9.06	0.971949	0.830924	33.5104	34.6765	32.5704	28.8135	32.44	33.63
9.07	0.966438	0.831953	33.5193	34.6844	32.3943	28.8558	32.38	33.63
9.08	0.956295	0.833461	33.5279	34.6921	32.0626	28.9145	32.44	33.56
9.09	0.948718	0.835972	33.5364	34.6996	31.8166	29.0079	32.44	33.63
9.1	0.944394	0.835567	33.5446	34.7068	31.6794	28.9999	32.44	33.63
9.11	0.945501	0.830058	33.5527	34.7139	31.7241	28.8146	32.44	33.63
9.12	0.947018	0.825013	33.5605	34.7207	31.7824	28.6451	32.44	33.63
9.13	0.948211	0.820622	33.5681	34.7273	31.8296	28.498	32.44	33.56
9.14	0.947128	0.818847	33.5755	34.7337	31.8003	28.4416	32.44	33.63
9.15	0.943057	0.819721	33.5827	34.7399	31.6704	28.477	32.44	33.63
9.16	0.936582	0.822728	33.5897	34.7459	31.4595	28.5864	32.44	33.63
9.17	0.933047	0.8295	33.5964	34.7516	31.347	28.8265	32.5	33.63
9.18	0.928919	0.834258	33.603	34.7572	31.2144	28.9965	32.5	33.63
9.19	0.923098	0.834147	33.6093	34.7625	31.0247	28.9971	32.5	33.56
9.2	0.917435	0.835316	33.6155	34.7677	30.84	29.042	32.5	33.56
9.21	0.912738	0.837305	33.6214	34.7726	30.6876	29.1153	32.5	33.56
9.22	0.922823	0.843331	33.6272	34.7773	31.032	29.3288	32.5	33.56
9.23	0.938004	0.844882	33.6327	34.7818	31.5476	29.3865	32.5	33.56
9.24	0.960266	0.840212	33.6381	34.7861	32.3015	29.2277	32.5	33.63
9.25	0.970031	0.832328	33.6432	34.7902	32.635	28.9569	32.5	33.56
9.26	0.974114	0.824437	33.6482	34.7941	32.7771	28.6855	32.5	33.63
9.27	0.963788	0.823164	33.6529	34.7978	32.4343	28.6443	32.56	33.63
9.28	0.959145	0.822309	33.6574	34.8012	32.2824	28.6174	32.56	33.63
9.29	0.960983	0.82193	33.6618	34.8045	32.3484	28.6069	32.56	33.63
9.3	0.961871	0.821965	33.6659	34.8076	32.3823	28.6106	32.63	33.63
9.31	0.960728	0.823455	33.6699	34.8105	32.3476	28.6649	32.63	33.63
9.32	0.948216	0.833498	33.6736	34.8131	31.9299	29.0167	32.56	33.63
9.33	0.937208	0.844334	33.6772	34.8156	31.5625	29.396	32.63	33.63
9.34	0.927949	0.856094	33.6805	34.8179	31.2538	29.8074	32.63	33.63
9.35	0.924658	0.85667	33.6837	34.82	31.1459	29.8292	32.63	33.63
9.36	0.923024	0.853153	33.6867	34.8219	31.0936	29.7084	32.63	33.56
9.37	0.921353	0.840404	33.6895	34.8236	31.0399	29.2659	32.63	33.63
9.38	0.922544	0.831408	33.6921	34.825	31.0824	28.9538	32.69	33.56
9.39	0.927967	0.827961	33.6945	34.8263	31.2673	28.8349	32.69	33.56
9.4	0.942921	0.830263	33.6967	34.8275	31.7733	28.9159	32.69	33.63
9.41	0.961862	0.834969	33.6987	34.8284	32.4135	29.0806	32.75	33.63
9.42	0.969861	0.836257	33.7006	34.8291	32.6848	29.1261	32.75	33.56
9.43	0.972508	0.836689	33.7022	34.8296	32.7757	29.1416	32.75	33.63
9.44	0.96201	0.835017	33.7037	34.83	32.4233	29.0836	32.75	33.56
9.45	0.949831	0.83295	33.705	34.8301	32.014	29.0117	32.75	33.56
9.46	0.936395	0.830587	33.706	34.8301	31.5622	28.9294	32.75	33.63
9.47	0.928406	0.831885	33.707	34.8299	31.2937	28.9744	32.81	33.56
9.48	0.922808	0.834345	33.7077	34.8294	31.1057	29.0598	32.81	33.56
9.49	0.927718	0.84058	33.7082	34.8288	31.2717	29.2764	32.81	33.63
9.5	0.932526	0.845166	33.7086	34.8281	31.4341	29.4355	32.81	33.63
9.51	0.937171	0.847096	33.7088	34.8271	31.5909	29.5019	32.81	33.63
9.52	0.935005	0.845055	33.7088	34.826	31.5179	29.4298	32.88	33.63
9.53	0.929018	0.840787	33.7086	34.8246	31.3159	29.2801	32.81	33.63
9.54	0.936806	0.83823	33.7082	34.8231	31.5781	29.1898	32.88	33.63
9.55	0.947385	0.837147	33.7077	34.8214	31.9342	29.1507	32.88	33.63
9.56	0.965045	0.844077	33.707	34.8195	32.5288	29.3904	32.94	33.63
9.57	0.97315	0.848831	33.7061	34.8175	32.8011	29.5542	32.88	33.63
9.58	0.965317	0.849958	33.7051	34.8153	32.5361	29.5915	32.94	33.63
9.59	0.957926	0.845051	33.7038	34.8128	32.2858	29.4186	32.94	33.63
9.6	0.950822	0.836229	33.7024	34.8103	32.045	29.1094	32.88	33.63
9.61	0.952991	0.833705	33.7008	34.8075	32.1166	29.0192	32.94	33.63
9.62	0.956547	0.832753	33.6991	34.8046	32.2347	28.9836	33	33.56
9.63	0.950855	0.83742	33.6971	34.8014	32.0411	29.1434	32.94	33.63
9.64	0.946569	0.841145	33.695	34.7982	31.8947	29.2703	33	33.63
9.65	0.946234	0.842218	33.6928	34.7947	31.8813	29.3047	33	33.63
9.66	0.95	0.842608	33.6903	34.7911	32.0058	29.3152	33	33.63
9.67	0.958434	0.842221	33.6877	34.7873	32.2875	29.2985	33	33.56
9.68	0.962526	0.840646	33.685	34.7833	32.4227	29.2404	33	33.63
9.69	0.964445	0.838476	33.682	34.7791	32.4845	29.1615	33	33.63
9.7	0.963535	0.833409	33.6789	34.7748	32.4508	28.9817	33.06	33.63
9.71	0.962024	0.828006	33.6756	34.7703	32.3968	28.7901	33	33.56
9.72	0.957543	0.825752	33.6722	34.7657	32.2426	28.7078	33	33.63
9.73	0.952928	0.824004	33.6686	34.7609	32.0838	28.6431	33.06	33.63
9.74	0.94784	0.824036	33.6648	34.7559	31.9089	28.6401	33.06	33.63
9.75	0.941641	0.823825	33.6609	34.7508	31.6965	28.6285	33.06	33.63
9.76	0.93373	0.823239	33.6568	34.7454	31.4264	28.6038	33.13	33.63
9.77	0.925319	0.826252	33.6526	34.74	31.1394	28.704	33.13	33.63
9.78	0.916511	0.832119	33.6482	34.7343	30.8389	28.9031	33.13	33.63
9.79	0.917305	0.838456	33.6436	34.7285	30.8614	29.1183	33.13	33.63
9.8	0.921919	0.84498	33.6389	34.7226	31.0123	29.3399	33.13	33.63
9.81	0.932343	0.842968	33.634	34.7165	31.3584	29.2649	33.13	33.63
9.82	0.943617	0.839602	33.6289	34.7102	31.7328	29.1427	33.13	33.63
9.83	0.949877	0.832766	33.6238	34.7037	31.9384	28.9001	33.19	33.63
9.84	0.954883	0.826589	33.6184	34.6971	32.1016	28.6803	33.19	33.63
9.85	0.952574	0.824251	33.6129	34.6904	32.0188	28.5936	33.19	33.63
9.86	0.948914	0.823204	33.6072	34.6835	31.8904	28.5516	33.13	33.63
9.87	0.941708	0.825548	33.6014	34.6764	31.6427	28.627	33.13	33.63
9.88	0.936219	0.828826	33.5954	34.6692	31.4527	28.7347	33.19	33.69
9.89	0.933322	0.833516	33.5893	34.6618	31.3496	28.8912	33.19	33.63
9.9	0.932484	0.837936	33.583	34.6543	31.3156	29.0381	33.25	33.69
9.91	0.933595	0.842101	33.5766	34.6466	31.347	29.1759	33.25	33.63
9.92	0.936752	0.844497	33.57	34.6388	31.4468	29.2523	33.25	33.63
9.93	0.941153	0.845817	33.5633	34.6308	31.5882	29.2913	33.25	33.69
9.94	0.945454	0.843604	33.5564	34.6226	31.7261	29.2078	33.25	33.63
9.95	0.949717	0.840034	33.5494	34.6144	31.8625	29.0773	33.31	33.63
9.96	0.952267	0.836179	33.5423	34.6059	31.9412	28.9367	33.31	33.63
9.97	0.954431	0.832259	33.5349	34.5973	32.0068	28.794	33.25	33.63
9.98	0.960169	0.834506	33.5275	34.5886	32.1921	28.8644	33.31	33.69
9.99	0.966295	0.83742	33.5199	34.5797	32.3901	28.9578	33.31	33.69
10	0.971114	0.84181	33.5121	34.5707	32.5441	29.102	33.31	33.69
10.01	0.975467	0.845903	33.5042	34.5615	32.6823	29.2357	33.38	33.69
10.02	0.971817	0.844107	33.4962	34.5522	32.5522	29.1658	33.38	33.63
10.03	0.967531	0.842252	33.488	34.5428	32.4007	29.0937	33.38	33.63
10.04	0.958411	0.839955	33.4797	34.5332	32.0873	29.0063	33.44	33.69
10.05	0.95043	0.838675	33.4713	34.5234	31.8121	28.954	33.38	33.75
10.06	0.947905	0.842269	33.4627	34.5136	31.7194	29.0697	33.44	33.69
10.07	0.946984	0.845472	33.4539	34.5035	31.6803	29.1718	33.38	33.69
10.08	0.951699	0.847308	33.4451	34.4934	31.8296	29.2265	33.5	33.69
10.09	0.955008	0.848399	33.4361	34.4831	31.9317	29.2554	33.44	33.69
10.1	0.954378	0.847402	33.4269	34.4726	31.9019	29.2122	33.44	33.63
10.11	0.954206	0.846635	33.4176	34.4621	31.8873	29.1768	33.5	33.75
10.12	0.955125	0.846413	33.4082	34.4513	31.909	29.1601	33.5	33.69
10.13	0.956681	0.845395	33.3986	34.4405	31.9518	29.1158	33.56	33.69
10.14	0.959577	0.842706	33.389	34.4295	32.0393	29.0139	33.56	33.69
10.15	0.961155	0.841418	33.3791	34.4184	32.0825	28.9602	33.56	33.69
10.16	0.960182	0.84284	33.3692	34.4071	32.0405	28.9997	33.5	33.69
10.17	0.959087	0.84567	33.3591	34.3957	31.9943	29.0874	33.56	33.69
10.18	0.957766	0.851101	33.3489	34.3842	31.9404	29.2644	33.56	33.75
10.19	0.956144	0.854681	33.3385	34.3726	31.8764	29.3776	33.63	33.75
10.2	0.953973	0.85488	33.328	34.3608	31.7941	29.3743	33.63	33.75
10.21	0.953376	0.854144	33.3174	34.3489	31.764	29.3389	33.63	33.75
10.22	0.955717	0.851661	33.3067	34.3368	31.8318	29.2433	33.63	33.75
10.23	0.958662	0.850352	33.2958	34.3246	31.9194	29.188	33.63	33.75
10.24	0.962802	0.851366	33.2848	34.3123	32.0467	29.2124	33.63	33.69
10.25	0.964732	0.851768	33.2737	34.2999	32.1002	29.2155	33.69	33.69
10.26	0.961846	0.850834	33.2625	34.2873	31.9934	29.1728	33.69	33.69
10.27	0.958237	0.849924	33.2511	34.2746	31.8624	29.1308	33.69	33.75
10.28	0.952818	0.849074	33.2396	34.2618	31.6713	29.0908	33.69	33.75
10.29	0.948707	0.849571	33.228	34.2489	31.5236	29.0969	33.69	33.75
10.3	0.948553	0.854141	33.2162	34.2358	31.5074	29.2422	33.75	33.75
10.31	0.949611	0.858148	33.2044	34.2227	31.5312	29.3681	33.75	33.75
10.32	0.955422	0.859942	33.1924	34.2093	31.7127	29.4181	33.69	33.81
10.33	0.960974	0.861238	33.1803	34.1959	31.8854	29.4508	33.75	33.75
10.34	0.965049	0.859698	33.1681	34.1824	32.0088	29.3865	33.75	33.81
10.35	0.968577	0.858241	33.1557	34.1687	32.1139	29.325	33.75	33.81
10.36	0.966447	0.857631	33.1432	34.1549	32.0312	29.2923	33.75	33.81
10.37	0.964275	0.85701	33.1307	34.141	31.9471	29.2592	33.75	33.75
10.38	0.959846	0.855829	33.118	34.127	31.7881	29.2068	33.81	33.81
10.39	0.955416	0.854648	33.1051	34.1128	31.6292	29.1544	33.81	33.81
10.4	0.953988	0.853729	33.0922	34.0985	31.5696	29.1109	33.75	33.81
10.41	0.952751	0.852827	33.0791	34.0842	31.5162	29.0679	33.81	33.75
10.42	0.953519	0.85533	33.066	34.0697	31.529	29.1408	33.81	33.81
10.43	0.954631	0.858417	33.0527	34.055	31.5531	29.2334	33.81	33.75
10.44	0.953533	0.859583	33.0393	34.0403	31.504	29.2605	33.81	33.81
10.45	0.951732	0.860138	33.0258	34.0255	31.4317	29.2666	33.81	33.81
10.46	0.951275	0.857935	33.0121	34.0105	31.4036	29.1788	33.81	33.75
10.47	0.951525	0.854283	32.9984	33.9954	31.3988	29.0417	33.81	33.81
10.48	0.953254	0.852419	32.9846	33.9803	31.4427	28.9654	33.88	33.81
10.49	0.956225	0.852056	32.9706	33.965	31.5273	28.94	33.88	33.81
10.5	0.958685	0.852223	32.9565	33.9496	31.5949	28.9326	33.88	33.88
10.51	0.960448	0.853113	32.9424	33.934	31.6394	28.9496	33.88	33.81
10.52	0.961632	0.854485	32.9281	33.9184	31.6647	28.9828	33.88	33.88
10.53	0.961428	0.857012	32.9137	33.9027	31.6441	29.055	33.88	33.81
10.54	0.960598	0.85943	32.8992	33.8868	31.6029	29.1234	33.94	33.75
10.55	0.9564	0.861269	32.8846	33.8709	31.4508	29.172	33.88	33.81
10.56	0.952214	0.86306	32.8698	33.8548	31.2991	29.2188	33.94	33.88
10.57	0.94922	0.860282	32.855	33.8387	31.1866	29.1108	33.94	33.81
10.58	0.946226	0.857504	32.8401	33.8224	31.0741	29.0028	33.94	33.88
10.59	0.945375	0.85578	32.825	33.806	31.032	28.9305	33.94	33.81
10.6	0.944886	0.854234	32.8099	33.7895	31.0016	28.8642	33.94	33.81
10.61	0.943522	0.855392	32.7947	33.773	30.9425	28.8891	33.94	33.81
10.62	0.941769	0.857756	32.7793	33.7563	30.8705	28.9546	33.94	33.81
10.63	0.940869	0.860303	32.7639	33.7395	30.8265	29.0262	34	33.81
10.64	0.940762	0.863019	32.7483	33.7226	30.8084	29.1032	33.94	33.88
10.65	0.942283	0.864948	32.7327	33.7056	30.8434	29.1536	33.94	33.81
10.66	0.947005	0.865331	32.7169	33.6885	30.9831	29.1517	33.94	33.81
10.67	0.951696	0.865711	32.7011	33.6713	31.1215	29.1496	33.94	33.81
10.68	0.956211	0.866082	32.6851	33.654	31.2539	29.1471	34	33.81
10.69	0.960725	0.866452	32.6691	33.6366	31.386	29.1445	34	33.81
10.7	0.959323	0.865115	32.6529	33.6191	31.3247	29.0844	34	33.81
10.71	0.957588	0.863682	32.6367	33.6015	31.2525	29.021	34.06	33.88
10.72	0.955192	0.860888	32.6204	33.5839	31.1587	28.9119	34	33.88
10.73	0.952562	0.857611	32.6039	33.5661	31.0573	28.7867	34	33.81
10.74	0.95227	0.856507	32.5874	33.5482	31.032	28.7343	34.06	33.81
10.75	0.954136	0.857409	32.5708	33.5302	31.0769	28.7491	34.06	33.81
10.76	0.956279	0.858751	32.554	33.5122	31.1307	28.7786	34.06	33.81
10.77	0.959089	0.861156	32.5372	33.494	31.2061	28.8436	34.06	33.88
10.78	0.961778	0.863519	32.5203	33.4757	31.2773	28.9069	34.06	33.88
10.79	0.962444	0.865174	32.5033	33.4574	31.2826	28.9465	34.06	33.88
10.8	0.96311	0.86683	32.4862	33.439	31.2878	28.9859	34.06	33.88
10.81	0.961147	0.866828	32.469	33.4204	31.2075	28.9698	34.06	33.88
10.82	0.958569	0.86644	32.4518	33.4018	31.1073	28.9407	34.13	33.88
10.83	0.954796	0.864434	32.4344	33.3831	30.9682	28.8575	34.13	33.88
10.84	0.950068	0.861135	32.417	33.3643	30.7983	28.7311	34.13	33.88
10.85	0.94593	0.858296	32.3994	33.3454	30.6476	28.6202	34.19	33.81
10.86	0.943231	0.856583	32.3818	33.3264	30.5435	28.5468	34.19	33.81
10.87	0.940541	0.854863	32.3641	33.3073	30.4397	28.4732	34.13	33.88
10.88	0.938386	0.852834	32.3462	33.2882	30.3532	28.3893	34.19	33.88
10.89	0.93623	0.850804	32.3283	33.2689	30.2668	28.3054	34.19	33.88
10.9	0.935383	0.849995	32.3104	33.2496	30.2225	28.262	34.19	33.88
10.91	0.93501	0.84963	32.2923	33.2302	30.1936	28.2334	34.19	33.88
10.92	0.93661	0.849828	32.2741	33.2107	30.2283	28.2234	34.25	33.88
10.93	0.940716	0.850744	32.2559	33.1911	30.3437	28.2371	34.19	33.88
10.94	0.944495	0.851376	32.2376	33.1714	30.4482	28.2414	34.25	33.88
10.95	0.946211	0.850225	32.2192	33.1517	30.4861	28.1864	34.25	33.88
10.96	0.947928	0.849073	32.2007	33.1318	30.5239	28.1314	34.25	33.88
10.97	0.948364	0.849328	32.1821	33.1119	30.5204	28.1229	34.31	33.81
10.98	0.948529	0.849882	32.1634	33.0919	30.508	28.1242	34.31	33.88
10.99	0.949746	0.850478	32.1447	33.0718	30.5293	28.1269	34.25	33.88
11	0.952005	0.851116	32.1259	33.0517	30.584	28.1308	34.31	33.88
11.01	0.953735	0.851752	32.107	33.0314	30.6216	28.1346	34.31	33.88
11.02	0.952884	0.852378	32.088	33.0111	30.5762	28.138	34.31	33.88
11.03	0.952033	0.853004	32.069	32.9907	30.5307	28.1412	34.31	33.88
11.04	0.951008	0.85294	32.0498	32.9702	30.4796	28.1216	34.31	33.88
11.05	0.949948	0.852732	32.0306	32.9497	30.4274	28.0972	34.31	33.88
11.06	0.95126	0.852401	32.0113	32.929	30.4511	28.0687	34.38	33.94
11.07	0.955187	0.851934	31.9919	32.9083	30.5583	28.0357	34.38	33.94
11.08	0.958835	0.85171	31.9725	32.8875	30.6563	28.0106	34.31	33.94
11.09	0.960304	0.853384	31.953	32.8667	30.6846	28.0479	34.38	33.88
11.1	0.961773	0.855059	31.9334	32.8457	30.7126	28.085	34.44	33.88
11.11	0.958515	0.856765	31.9137	32.8247	30.5898	28.1231	34.38	33.88
11.12	0.953607	0.858483	31.8939	32.8036	30.4143	28.1613	34.38	33.94
11.13	0.950368	0.859475	31.8741	32.7824	30.2921	28.1757	34.44	33.94
11.14	0.950111	0.85917	31.8542	32.7612	30.265	28.1474	34.38	33.94
11.15	0.949854	0.858865	31.8343	32.7399	30.2379	28.1191	34.44	33.94
11.16	0.952324	0.858129	31.8142	32.7185	30.2974	28.0767	34.44	33.94
11.17	0.95489	0.857378	31.7941	32.697	30.3598	28.0337	34.44	33.94
11.18	0.953629	0.856871	31.7739	32.6755	30.3005	27.9987	34.44	34
11.19	0.949395	0.856555	31.7536	32.6539	30.1468	27.9699	34.44	33.94
11.2	0.945558	0.855983	31.7333	32.6322	30.0057	27.9326	34.44	33.94
11.21	0.943978	0.853957	31.7129	32.6105	29.9363	27.848	34.5	33.94
11.22	0.942398	0.85193	31.6924	32.5887	29.8669	27.7633	34.5	33.94
11.23	0.94427	0.852112	31.6719	32.5668	29.9068	27.7506	34.5	34
11.24	0.947448	0.85313	31.6513	32.5449	29.988	27.765	34.5	33.94
11.25	0.949821	0.854471	31.6306	32.5229	30.0434	27.7899	34.5	33.94
11.26	0.950231	0.8566	31.6099	32.5008	30.0367	27.8402	34.5	33.94
11.27	0.950642	0.858728	31.5891	32.4786	30.0299	27.8903	34.56	33.94
11.28	0.951514	0.857831	31.5682	32.4564	30.0376	27.8421	34.5	34
11.29	0.952471	0.856382	31.5472	32.4342	30.0478	27.776	34.56	33.94
11.3	0.954923	0.855492	31.5262	32.4118	30.1051	27.728	34.56	34
11.31	0.95971	0.855473	31.5052	32.3894	30.2358	27.7082	34.56	34
11.32	0.964498	0.855454	31.484	32.3669	30.3663	27.6884	34.56	34
11.33	0.966627	0.85391	31.4628	32.3444	30.4128	27.6192	34.56	34.06
11.34	0.968538	0.85224	31.4415	32.3218	30.4523	27.5459	34.56	34.06
11.35	0.967954	0.849339	31.4202	32.2991	30.4133	27.4329	34.56	34
11.36	0.964282	0.844912	31.3988	32.2764	30.2773	27.2707	34.56	34
11.37	0.96061	0.840485	31.3774	32.2536	30.1414	27.1087	34.63	34
11.38	0.958968	0.840949	31.3558	32.2308	30.0693	27.1044	34.69	34
11.39	0.957414	0.841625	31.3343	32.2079	29.9998	27.1069	34.63	34.06
11.4	0.957122	0.843388	31.3126	32.1849	29.97	27.1444	34.63	34.06
11.41	0.958315	0.846431	31.2909	32.1619	29.9865	27.2228	34.69	34.13
11.42	0.959507	0.849473	31.2692	32.1388	30.003	27.301	34.63	34.06
11.43	0.957979	0.848638	31.2473	32.1156	29.9343	27.2545	34.63	34.06
11.44	0.956307	0.847598	31.2255	32.0924	29.8611	27.2015	34.69	34.06
11.45	0.953788	0.846478	31.2035	32.0691	29.7615	27.1458	34.69	34.06
11.46	0.95014	0.845254	31.1815	32.0458	29.6268	27.0869	34.69	34.13
11.47	0.946492	0.84403	31.1595	32.0224	29.4922	27.0279	34.69	34.13
11.48	0.94678	0.845668	31.1373	31.999	29.4802	27.0605	34.69	34.06
11.49	0.947524	0.847637	31.1152	31.9755	29.4824	27.1036	34.69	34.06
11.5	0.949001	0.849687	31.0929	31.952	29.5072	27.1492	34.75	34.06
11.51	0.951824	0.851888	31.0707	31.9284	29.5738	27.1994	34.75	34.13
11.52	0.954648	0.854088	31.0483	31.9047	29.6402	27.2494	34.75	34.13
11.53	0.955271	0.854047	31.0259	31.881	29.6382	27.2279	34.75	34.13
11.54	0.955337	0.85344	31.0035	31.8572	29.6188	27.1882	34.75	34.13
11.55	0.955567	0.852794	30.981	31.8334	29.6044	27.1473	34.75	34.13
11.56	0.956334	0.852021	30.9584	31.8095	29.6066	27.1024	34.75	34.13
11.57	0.957102	0.851248	30.9358	31.7856	29.6087	27.0574	34.81	34.13
11.58	0.958512	0.852766	30.9131	31.7616	29.6306	27.0852	34.75	34.13
11.59	0.96026	0.855493	30.8904	31.7376	29.6628	27.1513	34.81	34.13
11.6	0.961882	0.858112	30.8676	31.7135	29.691	27.2138	34.81	34.13
11.61	0.961682	0.859173	30.8448	31.6894	29.6629	27.2267	34.81	34.13
11.62	0.961483	0.860234	30.8219	31.6652	29.6348	27.2395	34.81	34.19
11.63	0.960786	0.859985	30.799	31.641	29.5913	27.2107	34.88	34.19
11.64	0.959516	0.858225	30.776	31.6167	29.5301	27.1342	34.81	34.19
11.65	0.958247	0.856466	30.753	31.5923	29.469	27.0578	34.88	34.19
11.66	0.960429	0.856163	30.7299	31.568	29.5139	27.0273	34.88	34.19
11.67	0.963211	0.856112	30.7068	31.5435	29.5771	27.0048	34.94	34.13
11.68	0.965884	0.856399	30.6836	31.5191	29.6368	26.9929	34.88	34.19
11.69	0.96819	0.85783	30.6604	31.4945	29.6851	27.0169	34.94	34.19
11.7	0.970496	0.85926	30.6371	31.47	29.7332	27.0409	34.94	34.19
11.71	0.969264	0.860747	30.6138	31.4453	29.6729	27.0665	34.88	34.19
11.72	0.965591	0.862272	30.5905	31.4207	29.5379	27.0932	34.94	34.19
11.73	0.961918	0.863796	30.5671	31.396	29.403	27.1197	35	34.25
11.74	0.958118	0.864473	30.5436	31.3712	29.2644	27.1196	35	34.25
11.75	0.95431	0.8651	30.5201	31.3464	29.1256	27.1178	35.13	34.19
11.76	0.951887	0.864956	30.4965	31.3216	29.0293	27.0918	35.13	34.19
11.77	0.952957	0.862869	30.4729	31.2967	29.0394	27.0049	35.13	34.19
11.78	0.954027	0.860782	30.4493	31.2717	29.0495	26.9181	35.13	34.19
11.79	0.957796	0.857795	30.4256	31.2468	29.1415	26.8033	35.13	34.19
11.8	0.963277	0.854237	30.4019	31.2217	29.2855	26.6707	35.13	34.19
11.81	0.968759	0.850678	30.3781	31.1967	29.4291	26.5383	35.13	34.19
11.82	0.969669	0.850532	30.3543	31.1716	29.4336	26.5124	35.19	34.25
11.83	0.970221	0.850653	30.3304	31.1464	29.4272	26.4948	35.13	34.19
11.84	0.969571	0.851945	30.3065	31.1212	29.3843	26.5136	35.13	34.19
11.85	0.964915	0.857138	30.2826	31.096	29.2201	26.6536	35.19	34.19
11.86	0.960258	0.862331	30.2586	31.0707	29.0561	26.7933	35.25	34.19
11.87	0.957165	0.867343	30.2346	31.0454	28.9395	26.927	35.19	34.19
11.88	0.955502	0.872189	30.2105	31.0201	28.8662	27.0553	35.25	34.25
11.89	0.953839	0.877034	30.1864	30.9947	28.793	27.1834	35.25	34.19
11.9	0.953663	0.878665	30.1623	30.9692	28.7646	27.2116	35.25	34.19
11.91	0.953856	0.879496	30.1381	30.9438	28.7474	27.2149	35.31	34.25
11.92	0.953882	0.880089	30.1138	30.9183	28.725	27.2108	35.31	34.19
11.93	0.951568	0.877382	30.0896	30.8927	28.6323	27.1047	35.31	34.19
11.94	0.949255	0.874675	30.0653	30.8671	28.5396	26.9987	35.31	34.19
11.95	0.947585	0.871811	30.0409	30.8415	28.4663	26.8879	35.38	34.19
11.96	0.947279	0.868612	30.0165	30.8158	28.434	26.767	35.38	34.25
11.97	0.946973	0.865413	29.9921	30.7902	28.4017	26.6462	35.38	34.25
11.98	0.949801	0.863969	29.9676	30.7644	28.4633	26.5795	35.38	34.19
11.99	0.955077	0.863895	29.9432	30.7387	28.598	26.555	35.38	34.25
12	0.960352	0.86382	29.9186	30.7129	28.7324	26.5304	35.38	34.25
12.01	0.962019	0.864722	29.8941	30.687	28.7586	26.5357	35.44	34.25
12.02	0.962724	0.865883	29.8694	30.6611	28.756	26.549	35.38	34.25
12.03	0.963417	0.867035	29.8448	30.6352	28.753	26.5618	35.44	34.25
12.04	0.961574	0.866373	29.8201	30.6093	28.6743	26.5191	35.44	34.25
12.05	0.95973	0.86571	29.7954	30.5833	28.5956	26.4763	35.44	34.25
12.06	0.957876	0.865004	29.7707	30.5573	28.5166	26.4322	35.5	34.25
12.07	0.955985	0.864129	29.7459	30.5313	28.4366	26.383	35.5	34.25
12.08	0.954094	0.863253	29.7211	30.5052	28.3567	26.3337	35.56	34.25
12.09	0.951782	0.862701	29.6962	30.4791	28.2643	26.2943	35.56	34.25
12.1	0.94883	0.862638	29.6714	30.453	28.1531	26.2699	35.56	34.25
12.11	0.945879	0.862576	29.6464	30.4268	28.042	26.2454	35.56	34.25
12.12	0.947906	0.862756	29.6215	30.4006	28.0784	26.2283	35.56	34.25
12.13	0.953647	0.863115	29.5965	30.3744	28.2247	26.2166	35.56	34.25
12.14	0.959389	0.863475	29.5715	30.3481	28.3706	26.2048	35.56	34.31
12.15	0.966015	0.864398	29.5465	30.3218	28.5424	26.2101	35.63	34.31
12.16	0.97296	0.865523	29.5214	30.2955	28.7232	26.2214	35.63	34.25
12.17	0.979905	0.866649	29.4963	30.2691	28.9036	26.2327	35.63	34.25
12.18	0.979834	0.867365	29.4712	30.2428	28.8769	26.2315	35.63	34.25
12.19	0.978855	0.868029	29.446	30.2163	28.8234	26.2287	35.69	34.31
12.2	0.977876	0.868669	29.4208	30.1899	28.7699	26.225	35.69	34.25
12.21	0.976934	0.868223	29.3956	30.1634	28.7176	26.1886	35.63	34.31
12.22	0.975992	0.867776	29.3703	30.137	28.6652	26.1521	35.63	34.31
12.23	0.974995	0.867498	29.3451	30.1104	28.6113	26.1207	35.69	34.31
12.24	0.973672	0.868215	29.3198	30.0839	28.5478	26.1193	35.69	34.31
12.25	0.972348	0.868933	29.2944	30.0573	28.4844	26.1178	35.75	34.31
12.26	0.969801	0.869625	29.2691	30.0307	28.3852	26.1155	35.75	34.31
12.27	0.963648	0.870242	29.2437	30.0041	28.1806	26.1108	35.75	34.31
12.28	0.957495	0.870859	29.2182	29.9774	27.9763	26.1061	35.75	34.38
12.29	0.952993	0.870543	29.1928	29.9507	27.8205	26.0734	35.75	34.31
12.3	0.951572	0.868485	29.1673	29.924	27.7548	25.9886	35.75	34.31
12.31	0.950151	0.866426	29.1418	29.8973	27.6891	25.9038	35.81	34.38
12.32	0.95137	0.864989	29.1163	29.8706	27.7004	25.8377	35.81	34.38
12.33	0.956083	0.864375	29.0908	29.8438	27.8132	25.7962	35.88	34.31
12.34	0.960797	0.863762	29.0652	29.817	27.9257	25.7548	35.88	34.38
12.35	0.963673	0.864387	29.0396	29.7901	27.9847	25.7502	35.81	34.38
12.36	0.964697	0.866261	29.014	29.7633	27.9897	25.7828	35.88	34.38
12.37	0.965721	0.868134	28.9883	29.7364	27.9946	25.8152	35.88	34.38
12.38	0.964434	0.868959	28.9626	29.7095	27.9325	25.8164	35.88	34.38
12.39	0.961268	0.868931	28.9369	29.6826	27.8161	25.7921	35.94	34.38
12.4	0.958102	0.868903	28.9112	29.6557	27.6999	25.7679	35.94	34.44
12.41	0.955923	0.868404	28.8855	29.6287	27.6123	25.7297	35.94	34.38
12.42	0.954427	0.867581	28.8597	29.6017	27.5445	25.6819	35.94	34.44
12.43	0.952932	0.866757	28.8339	29.5747	27.4767	25.6341	35.94	34.44
12.44	0.952785	0.867785	28.8081	29.5477	27.4479	25.6411	35.94	34.44
12.45	0.953476	0.869964	28.7823	29.5206	27.4432	25.6819	36	34.44
12.46	0.954168	0.872143	28.7564	29.4936	27.4384	25.7226	35.94	34.44
12.47	0.953687	0.873484	28.7305	29.4665	27.3999	25.7385	36	34.5
12.48	0.952511	0.874329	28.7046	29.4394	27.3415	25.7397	36	34.5
12.49	0.951335	0.875174	28.6787	29.4123	27.2831	25.7409	36	34.5
12.5	0.951182	0.874656	28.6528	29.3851	27.254	25.7019	36	34.44
12.51	0.951644	0.873319	28.6268	29.3579	27.2425	25.6388	36	34.44
12.52	0.952106	0.871981	28.6008	29.3308	27.231	25.5759	36.06	34.5
12.53	0.954003	0.8715	28.5748	29.3036	27.2604	25.5381	36.06	34.44
12.54	0.956831	0.871574	28.5488	29.2763	27.3164	25.5165	36.06	34.5
12.55	0.959659	0.871648	28.5227	29.2491	27.3721	25.4949	36.06	34.44
12.56	0.961967	0.871731	28.4967	29.2218	27.4129	25.4736	36.06	34.5
12.57	0.963889	0.87182	28.4706	29.1946	27.4425	25.4524	36.06	34.5
12.58	0.965811	0.87191	28.4445	29.1673	27.472	25.4312	36.13	34.5
12.59	0.965814	0.873792	28.4184	29.14	27.4469	25.4623	36.13	34.5
12.6	0.964095	0.877283	28.3923	29.1127	27.3728	25.54	36.13	34.5
12.61	0.962376	0.880775	28.3661	29.0853	27.2989	25.6176	36.13	34.5
12.62	0.958485	0.883973	28.3399	29.058	27.1634	25.6864	36.19	34.5
12.63	0.952095	0.886833	28.3138	29.0306	26.9574	25.7453	36.13	34.56
12.64	0.945705	0.889694	28.2876	29.0032	26.7517	25.804	36.19	34.56
12.65	0.94019	0.890296	28.2613	28.9758	26.571	25.797	36.19	34.56
12.66	0.936055	0.887337	28.2351	28.9484	26.4296	25.687	36.19	34.56
12.67	0.93192	0.884379	28.2088	28.921	26.2884	25.5771	36.19	34.56
12.68	0.929492	0.881507	28.1826	28.8935	26.1955	25.4698	36.19	34.56
12.69	0.93112	0.87884	28.1563	28.866	26.2169	25.3686	36.19	34.56
12.7	0.932748	0.876173	28.13	28.8386	26.2382	25.2676	36.25	34.56
12.71	0.935198	0.873931	28.1037	28.8111	26.2825	25.1789	36.25	34.56
12.72	0.94117	0.873513	28.0774	28.7836	26.4256	25.1428	36.25	34.56
12.73	0.947141	0.873094	28.051	28.7561	26.5683	25.1068	36.31	34.56
12.74	0.952987	0.872821	28.0247	28.7285	26.7071	25.0749	36.31	34.56
12.75	0.957075	0.874592	27.9983	28.701	26.7965	25.1017	36.31	34.56
12.76	0.961162	0.876362	27.9719	28.6735	26.8855	25.1283	36.31	34.56
12.77	0.96525	0.878132	27.9455	28.6459	26.9744	25.1549	36.25	34.56
12.78	0.962291	0.879674	27.9191	28.6183	26.8663	25.1748	36.31	34.56
12.79	0.958793	0.881198	27.8927	28.5907	26.7433	25.1941	36.31	34.56
12.8	0.955295	0.882722	27.8662	28.5631	26.6205	25.2133	36.31	34.56
12.81	0.95068	0.881201	27.8398	28.5355	26.4667	25.1455	36.38	34.56
12.82	0.945744	0.878799	27.8133	28.5079	26.3043	25.0527	36.38	34.56
12.83	0.940807	0.876398	27.7869	28.4803	26.1421	24.96	36.38	34.56
12.84	0.938982	0.874539	27.7604	28.4526	26.0665	24.8829	36.38	34.56
12.85	0.939174	0.873031	27.7339	28.425	26.0469	24.8159	36.38	34.63
12.86	0.939366	0.871524	27.7074	28.3973	26.0274	24.7489	36.38	34.63
12.87	0.941868	0.871579	27.6808	28.3697	26.0717	24.7264	36.38	34.56
12.88	0.947532	0.873772	27.6543	28.342	26.2034	24.7644	36.44	34.63
12.89	0.953196	0.875965	27.6278	28.3143	26.3347	24.8023	36.44	34.56
12.9	0.958623	0.878035	27.6012	28.2866	26.4592	24.8366	36.44	34.56
12.91	0.963217	0.879671	27.5747	28.2589	26.5604	24.8585	36.5	34.56
12.92	0.967812	0.881307	27.5481	28.2312	26.6614	24.8803	36.5	34.56
12.93	0.972364	0.882934	27.5215	28.2034	26.7609	24.9018	36.5	34.63
12.94	0.969001	0.88291	27.4949	28.1757	26.6426	24.8766	36.5	34.56
12.95	0.965638	0.882885	27.4683	28.148	26.5245	24.8514	36.56	34.63
12.96	0.962276	0.882861	27.4417	28.1202	26.4065	24.8262	36.5	34.63
12.97	0.958982	0.881959	27.4151	28.0925	26.2906	24.7764	36.56	34.69
12.98	0.95571	0.880799	27.3885	28.0647	26.1754	24.7194	36.56	34.56
12.99	0.952437	0.879639	27.3618	28.037	26.0604	24.6624	36.56	34.63
13	0.953338	0.877912	27.3352	28.0092	26.0597	24.5896	36.56	34.63
13.01	0.958029	0.87567	27.3085	27.9814	26.1624	24.5025	36.63	34.63
13.02	0.962719	0.873427	27.2819	27.9536	26.2648	24.4155	36.63	34.63
13.03	0.966676	0.871514	27.2552	27.9258	26.347	24.3377	36.63	34.63
13.04	0.96854	0.87054	27.2285	27.898	26.3719	24.2863	36.63	34.63
13.05	0.970403	0.869566	27.2018	27.8702	26.3967	24.235	36.63	34.63
13.06	0.972266	0.868592	27.1752	27.8424	26.4215	24.1837	36.69	34.63
13.07	0.969955	0.868667	27.1485	27.8146	26.3328	24.1616	36.69	34.56
13.08	0.967549	0.868766	27.1218	27.7868	26.2416	24.1402	36.63	34.63
13.09	0.965143	0.868865	27.0951	27.759	26.1506	24.1188	36.69	34.63
13.1	0.966195	0.869104	27.0683	27.7311	26.1533	24.1012	36.69	34.63
13.11	0.968876	0.869408	27.0416	27.7033	26.2	24.0854	36.75	34.69
13.12	0.971557	0.869712	27.0149	27.6755	26.2465	24.0697	36.75	34.63
13.13	0.973523	0.871497	26.9882	27.6476	26.2736	24.0948	36.75	34.63
13.14	0.974245	0.875862	26.9614	27.6198	26.267	24.1911	36.75	34.63
13.15	0.974966	0.880227	26.9347	27.5919	26.2604	24.2872	36.75	34.69
13.16	0.975591	0.884615	26.9079	27.5641	26.2512	24.3836	36.75	34.69
13.17	0.973418	0.889676	26.8812	27.5362	26.1666	24.4983	36.75	34.69
13.18	0.971245	0.894736	26.8544	27.5084	26.0822	24.6127	36.75	34.69
13.19	0.969072	0.899797	26.8277	27.4805	25.998	24.7269	36.81	34.69
13.2	0.969092	0.901737	26.8009	27.4526	25.9726	24.7551	36.75	34.69
13.21	0.970121	0.902242	26.7742	27.4248	25.9742	24.7438	36.75	34.63
13.22	0.97115	0.902747	26.7474	27.3969	25.9757	24.7325	36.81	34.69
13.23	0.971327	0.903199	26.7206	27.369	25.9545	24.7197	36.81	34.69
13.24	0.969686	0.903542	26.6938	27.3412	25.8846	24.7039	36.81	34.69
13.25	0.968045	0.903884	26.6671	27.3133	25.8149	24.6881	36.88	34.69
13.26	0.966405	0.904226	26.6403	27.2854	25.7453	24.6722	36.81	34.75
13.27	0.963973	0.902353	26.6135	27.2576	25.6547	24.5959	36.81	34.75
13.28	0.961488	0.900329	26.5867	27.2297	25.5628	24.5157	36.88	34.69
13.29	0.959003	0.898305	26.5599	27.2018	25.471	24.4355	36.88	34.69
13.3	0.95764	0.894449	26.5331	27.1739	25.4092	24.3057	36.88	34.69
13.31	0.957249	0.889008	26.5063	27.1461	25.3732	24.1331	36.88	34.69
13.32	0.956858	0.883567	26.4795	27.1182	25.3372	23.9607	36.88	34.69
13.33	0.956844	0.878846	26.4527	27.0903	25.3112	23.8082	36.88	34.75
13.34	0.959636	0.87947	26.4259	27.0624	25.3593	23.8006	36.88	34.75
13.35	0.962427	0.880094	26.3991	27.0345	25.4073	23.7929	36.88	34.75
13.36	0.965219	0.880718	26.3723	27.0067	25.4551	23.7853	36.81	34.75
13.37	0.970932	0.882585	26.3455	26.9788	25.5797	23.8111	36.88	34.75
13.38	0.977999	0.885028	26.3187	26.9509	25.7397	23.8523	36.94	34.75
13.39	0.985066	0.887471	26.2919	26.9231	25.8993	23.8934	36.94	34.75
13.4	0.989613	0.88895	26.2651	26.8952	25.9923	23.9085	36.88	34.75
13.41	0.985737	0.887207	26.2383	26.8673	25.8641	23.8369	36.94	34.75
13.42	0.981861	0.885465	26.2115	26.8394	25.7361	23.7654	36.94	34.81
13.43	0.977985	0.883723	26.1847	26.8116	25.6083	23.694	36.94	34.81
13.44	0.969489	0.884937	26.1579	26.7837	25.3598	23.7019	36.94	34.81
13.45	0.959531	0.887089	26.1311	26.7559	25.0736	23.7348	37	34.88
13.46	0.949572	0.889241	26.1043	26.728	24.7879	23.7676	37	34.88
13.47	0.94247	0.891534	26.0775	26.7001	24.5773	23.8041	37	34.88
13.48	0.94307	0.89421	26.0507	26.6723	24.5677	23.8506	37	34.81
13.49	0.94367	0.896886	26.0239	26.6444	24.558	23.897	37	34.88
13.5	0.944271	0.899562	25.9971	26.6166	24.5483	23.9433	36.94	34.88
13.51	0.946735	0.898512	25.9703	26.5887	24.587	23.8903	37	34.88
13.52	0.949776	0.896307	25.9435	26.5609	24.6406	23.8067	37	34.88
13.53	0.952818	0.894102	25.9168	26.5331	24.6939	23.7233	37	34.88
13.54	0.9557	0.891662	25.89	26.5052	24.743	23.6337	37	34.88
13.55	0.95807	0.888471	25.8632	26.4774	24.7787	23.5244	37	34.88
13.56	0.960439	0.885279	25.8364	26.4496	24.8143	23.4152	37	34.88
13.57	0.962809	0.882087	25.8096	26.4217	24.8497	23.3063	37	34.81
13.58	0.96412	0.879083	25.7828	26.3939	24.8578	23.2024	37.06	34.88
13.59	0.964965	0.876161	25.7561	26.3661	24.8537	23.1009	37.06	34.88
13.6	0.96581	0.873239	25.7293	26.3383	24.8496	22.9996	37.06	34.88
13.61	0.96617	0.870782	25.7025	26.3105	24.833	22.9107	37.06	34.88
13.62	0.963334	0.871394	25.6757	26.2827	24.7343	22.9026	37.06	34.88
13.63	0.960497	0.872007	25.649	26.2549	24.6358	22.8945	37.06	34.88
13.64	0.957661	0.872619	25.6222	26.2271	24.5374	22.8863	37.06	34.94
13.65	0.956727	0.875521	25.5955	26.1993	24.4879	22.9381	37	34.94
13.66	0.957348	0.880292	25.5687	26.1716	24.4782	23.0386	37	34.88
13.67	0.957969	0.885063	25.542	26.1438	24.4684	23.1389	37.06	34.94
13.68	0.958589	0.889834	25.5152	26.116	24.4586	23.2389	37.06	34.94
13.69	0.960564	0.8929	25.4885	26.0883	24.4833	23.2942	37.06	34.88
13.7	0.962609	0.895876	25.4618	26.0605	24.5097	23.347	37.06	34.94
13.71	0.964655	0.898852	25.435	26.0328	24.536	23.3996	37.06	34.94
13.72	0.965294	0.900891	25.4083	26.005	24.5265	23.4277	37.06	34.94
13.73	0.96309	0.901036	25.3816	25.9773	24.4448	23.4064	37.13	34.94
13.74	0.960887	0.90118	25.3549	25.9495	24.3632	23.3852	37.13	34.88
13.75	0.958684	0.901325	25.3282	25.9218	24.2817	23.364	37.13	34.94
13.76	0.954786	0.901332	25.3015	25.8941	24.1575	23.3392	37.13	34.94
13.77	0.950137	0.901279	25.2748	25.8664	24.0145	23.3128	37.13	34.94
13.78	0.945488	0.901225	25.2481	25.8387	23.8718	23.2865	37.19	35
13.79	0.940926	0.901228	25.2214	25.811	23.7315	23.2616	37.19	34.94
13.8	0.938769	0.902783	25.1947	25.7833	23.652	23.2768	37.13	35
13.81	0.936612	0.904339	25.168	25.7556	23.5727	23.2918	37.13	34.94
13.82	0.934455	0.905894	25.1414	25.728	23.4935	23.3068	37.13	34.94
13.83	0.934308	0.907426	25.1147	25.7003	23.4649	23.3211	37.13	35
13.84	0.937771	0.908915	25.0881	25.6727	23.5269	23.3343	37.13	35
13.85	0.941234	0.910404	25.0614	25.645	23.5886	23.3473	37.13	35
13.86	0.944696	0.911893	25.0348	25.6174	23.6502	23.3603	37.13	34.94
13.87	0.946419	0.910971	25.0081	25.5898	23.6682	23.3115	37.13	35
13.88	0.947248	0.908811	24.9815	25.5621	23.6637	23.2312	37.13	34.94
13.89	0.948078	0.906651	24.9549	25.5345	23.6592	23.1509	37.19	35
13.9	0.948908	0.904492	24.9283	25.5069	23.6546	23.0708	37.19	34.94
13.91	0.947406	0.900923	24.9017	25.4793	23.592	22.9549	37.19	35
13.92	0.945767	0.897271	24.8751	25.4517	23.526	22.8371	37.19	34.94
13.93	0.944128	0.893619	24.8485	25.4242	23.4602	22.7195	37.25	34.94
13.94	0.944191	0.890459	24.8219	25.3966	23.4366	22.6146	37.25	35
13.95	0.950761	0.889182	24.7953	25.3691	23.5744	22.5577	37.25	35
13.96	0.957331	0.887905	24.7688	25.3415	23.7119	22.5008	37.25	34.94
13.97	0.963901	0.886628	24.7422	25.314	23.849	22.4441	37.31	34.94
13.98	0.970099	0.887091	24.7157	25.2864	23.9766	22.4314	37.25	34.94
13.99	0.975843	0.889678	24.6891	25.2589	24.0927	22.4723	37.25	34.94
14	0.981587	0.892265	24.6626	25.2314	24.2085	22.5131	37.25	35
							37.75	35.38
							37.75	35.38
							37.81	35.44
							37.81	35.44
							37.81	35.44
							37.81	35.44
							37.81	35.44
							37.81	35.44
							37.81	35.44
							37.81	35.44
							37.88	35.44
							37.88	35.5
							37.88	35.44
							37.88	35.5
							37.88	35.5
							37.88	35.5
							37.81	35.44
							37.88	35.5
							37.88	35.5
							37.88	35.44
							37.88	35.5
							37.88	35.5
							37.88	35.5
							37.94	35.5
							37.88	35.5
							37.94	35.5
							37.88	35.5
							37.94	35.56
							37.94	35.5
							37.94	35.56
							37.94	35.5
							37.94	35.5
							37.94	35.56
							37.94	35.5
							38	35.56
							38	35.5
							38	35.56
							38	35.56
							38	35.56
							38	35.56
							38	35.56
							38	35.56
							38.06	35.56
							38	35.63
							38	35.63
							38.06	35.63
							38.06	35.56
							38.06	35.63
							38.06	35.63
							38.06	35.63
							38.13	35.63
							38.13	35.63
							38.06	35.63
							38.13	35.63
							38.13	35.69
							38.13	35.69
							38.13	35.63
							38.13	35.69
							38.13	35.69
							38.19	35.69
							38.19	35.69
							38.13	35.75
							38.19	35.69
							38.19	35.75
							38.19	35.75
							38.19	35.69
							38.19	35.69
							38.25	35.69
							38.25	35.75
							38.25	35.69
							38.25	35.75
							38.25	35.75
							38.25	35.81
							38.25	35.81
							38.25	35.81
							38.31	35.81
							38.25	35.81
							38.25	35.81
							38.31	35.81
							38.31	35.81
							38.31	35.81
							38.31	35.81
							38.31	35.81
							38.31	35.81
							38.31	35.81
							38.31	35.81
							38.31	35.81
							38.38	35.81
							38.38	35.81
							38.38	35.81
							38.38	35.81
							38.38	35.88
							38.38	35.81
							38.38	35.81
							38.38	35.81
							38.44	35.81
							38.38	35.81
							38.44	35.88
							38.44	35.88
							38.44	35.88
							38.44	35.88
							38.5	35.88
							38.44	35.88
							38.5	35.88
							38.44	35.81
							38.5	35.88
							38.56	35.88
							38.5	35.88
							38.5	35.88
							38.5	35.81
							38.5	35.88
							38.56	35.88
							38.56	35.88
							38.5	35.88
							38.56	35.88
							38.56	35.88
							38.56	35.88
							38.56	35.88
							38.63	35.81
							38.56	35.81
							38.63	35.88
							38.69	35.88
							38.63	35.88
							38.63	35.88
							38.63	35.88
							38.63	35.88
							38.63	35.88
							38.69	35.88
							38.63	35.94
							38.69	35.94
							38.69	35.94
							38.69	35.94
							38.69	35.94
							38.69	35.94
							38.75	36
							38.69	36
							38.75	35.94
							38.81	36
							38.75	36
							38.81	36
							38.75	36
							38.75	36
							38.81	36
							38.81	36.06
							38.81	36.06
							38.88	36.06
							38.88	36
							38.88	36.06
							38.94	36
							38.88	36
							38.88	36.06
							38.88	36.06
							38.94	36.06
							38.94	36.06
							38.94	36.13
							38.94	36.06
							38.94	36.06
							39	36.06
							38.94	36.13
							39	36.13
							39	36.06
							39	36.13
							39	36.13
							39.06	36.13
							39	36.13
							39.06	36.13
							39.13	36.19
							39.06	36.19
							39.06	36.19
							39.06	36.19
							39.06	36.19
							39.06	36.19
							39.06	36.19
							39.06	36.19
							39.06	36.19
							39.13	36.19
							39.13	36.19
							39.13	36.25
							39.13	36.19
							39.13	36.19
							39.13	36.25
							39.13	36.25
							39.13	36.25
							39.13	36.25
							39.19	36.25
							39.19	36.25
							39.19	36.25
							39.19	36.25
							39.19	36.25
							39.19	36.25
							39.25	36.31
							39.19	36.25
							39.19	36.25
							39.25	36.31
							39.25	36.31
							39.25	36.31
							39.25	36.31
							39.25	36.31
							39.25	36.31
							39.31	36.38
							39.31	36.31
							39.31	36.31
							39.38	36.31
							39.38	36.38
							39.38	36.38
							39.38	36.31
							39.38	36.38
							39.38	36.38
							39.44	36.38
							39.44	36.38
							39.44	36.31
							39.44	36.31
							39.44	36.38
							39.5	36.38
							39.44	36.38
							39.44	36.38
							39.5	36.38
							39.5	36.38
							39.5	36.38
							39.5	36.38
							39.5	36.38
							39.5	36.38
							39.56	36.38
							39.56	36.38
							39.5	36.44
							39.56	36.38
							39.56	36.44
							39.56	36.38
							39.56	36.38
							39.56	36.38
							39.56	36.38
							39.56	36.44
							39.63	36.38
							39.63	36.44
							39.63	36.38
							39.63	36.44
							39.69	36.44
							39.69	36.44
							39.69	36.44
							39.69	36.44
							39.69	36.44
							39.69	36.5
							39.75	36.44
							39.75	36.5
							39.75	36.44
							39.75	36.44
							39.75	36.5
							39.75	36.44
							39.81	36.5
							39.81	36.5
							39.75	36.5
							39.81	36.5
							39.88	36.5
							39.88	36.5
							39.88	36.5
							39.88	36.56
							39.88	36.56
							39.94	36.56
							39.88	36.56
							39.88	36.56
							39.88	36.56
							39.94	36.56
							40	36.63
							39.94	36.56
							39.94	36.63
							40	36.69
							40	36.69
							39.94	36.63
							40	36.63
							40	36.69
							40	36.69
							40.06	36.69
							40.13	36.69
							40.06	36.69
							40.13	36.69
							40.13	36.69
							40.06	36.69
							40.13	36.75
							40.06	36.69
							40.19	36.69
							40.19	36.75
							40.13	36.75
							40.19	36.75
							40.19	36.75
							40.19	36.75
							40.19	36.75
							40.19	36.75
							40.19	36.75
							40.19	36.75
							40.25	36.75
							40.19	36.81
							40.19	36.81
							40.25	36.81
							40.25	36.81
							40.31	36.81
							40.25	36.81
							40.25	36.81
							40.31	36.81
							40.31	36.81
							40.31	36.81
							40.31	36.81
							40.38	36.81
							40.38	36.88
							40.38	36.88
							40.38	36.81
							40.44	36.88
							40.44	36.88
							40.44	36.88
							40.44	36.81
							40.44	36.88
							40.44	36.88
							40.44	36.88
							40.44	36.88
							40.44	36.94
							40.5	36.88
							40.5	36.94
							40.5	36.94
							40.5	36.94
							40.5	36.88
							40.56	36.94
							40.5	36.94
							40.56	36.94
							40.56	36.94
							40.56	37
							40.56	36.94
							40.56	36.94
							40.56	36.94
							40.63	36.94
							40.63	36.94
							40.63	36.94
							40.63	37
							40.63	37
							40.63	37
							40.63	37
							40.69	37
							40.69	37.06
							40.75	37
							40.69	37
							40.75	37
							40.75	37.06
							40.75	37.06
							40.81	37
							40.75	37.06
							40.75	37.06
							40.81	37.06
							40.81	37.06
							40.81	37.06
							40.81	37.13
							40.81	37.13
							40.81	37.13
							40.88	37.13
							40.88	37.13
							40.88	37.19
							40.88	37.19
							40.88	37.13
							40.88	37.13
							40.94	37.19
							40.94	37.19
							40.94	37.19
							40.94	37.19
							40.94	37.19
							40.94	37.19
							40.94	37.19
							41	37.19
							41	37.25
							41	37.25
							41	37.31
							41.06	37.31
							41.06	37.31
							41.06	37.31
							41.06	37.31
							41.06	37.31
							41.13	37.31
							41.13	37.31
							41.13	37.31
							41.13	37.31
							41.19	37.38
							41.19	37.38
							41.19	37.38
							41.19	37.31
							41.19	37.38
							41.19	37.38
							41.19	37.44
							41.19	37.44
							41.25	37.44
							41.25	37.44
							41.25	37.44
							41.25	37.44
							41.31	37.44
							41.31	37.5
							41.31	37.5
							41.31	37.5
							41.31	37.44
							41.31	37.56
							41.38	37.5
							41.38	37.5
							41.38	37.5
							41.38	37.56
							41.38	37.56
							41.38	37.56
							41.44	37.56
							41.44	37.56
							41.44	37.56
							41.44	37.63
							41.5	37.63
							41.5	37.63
							41.44	37.63
							41.44	37.63
							41.5	37.63
							41.5	37.69
							41.5	37.69
							41.5	37.69
							41.56	37.69
							41.56	37.69
							41.5	37.69
							41.56	37.69
							41.63	37.75
							41.63	37.75
							41.63	37.75
							41.63	37.75
							41.63	37.75
							41.63	37.75
							41.63	37.75
							41.69	37.75
							41.69	37.75
							41.69	37.75
							41.69	37.81
							41.69	37.81
							41.69	37.81
							41.75	37.81
							41.75	37.81
							41.75	37.81
							41.75	37.81
							41.81	37.81
							41.81	37.81
							41.81	37.81
							41.81	37.81
							41.81	37.88
							41.88	37.88
							41.88	37.88
							41.88	37.81
							41.88	37.88
							41.88	37.88
							41.88	37.88
							41.88	37.94
							41.94	37.94
							41.94	37.94
							41.94	37.88
							41.94	37.94
							42	37.94
							42	38
							42	38
							42	38
							42	38.06
							42	38.06
							42.06	38.06
							42.06	38.06
							42.06	38.06
							42.06	38.06
							42.06	38.06
							42.13	38.13
							42.06	38.13
							42.13	38.13
							42.19	38.13
							42.13	38.19
							42.13	38.19
							42.13	38.19
							42.19	38.25
							42.19	38.25
							42.25	38.25
							42.25	38.25
							42.25	38.31
							42.25	38.38
							42.25	38.31
							42.25	38.31
							42.31	38.31
							42.31	38.31
							42.31	38.38
							42.31	38.38
							42.31	38.44
							42.31	38.44
							42.31	38.44
							42.38	38.5
							42.44	38.5
							42.44	38.5
							42.44	38.56
							42.5	38.56
							42.44	38.56
							42.44	38.56
							42.44	38.63
							42.44	38.63
							42.5	38.69
							42.5	38.69
							42.5	38.69
							42.44	38.69
							42.5	38.75
							42.5	38.75
							42.5	38.75
							42.56	38.75
							42.56	38.75
							42.56	38.81
							42.56	38.81
							42.56	38.81
							42.56	38.88
							42.56	38.88
							42.56	38.88
							42.63	38.94
							42.63	38.94
							42.69	38.94
							42.69	38.94
							42.69	38.94
							42.69	39
							42.69	39
							42.75	39
							42.75	39.06
							42.75	39.06
							42.75	39.06
							42.75	39.06
							42.75	39.13
							42.81	39.13
							42.81	39.13
							42.81	39.13
							42.81	39.19
							42.81	39.19
							42.81	39.25
							42.81	39.25
							42.88	39.25
							42.88	39.25
							42.88	39.31
							42.94	39.31
							42.88	39.31
							42.88	39.38
							42.94	39.38
							42.94	39.38
							42.94	39.38
							43	39.44
							43	39.44
							42.94	39.44
							43.06	39.5
							43	39.5
							43.06	39.5
							43.06	39.5
							43.06	39.56
							43.06	39.56
							43.06	39.56
							43.06	39.56
							43.13	39.63
							43.06	39.63
							43.13	39.63
							43.13	39.63
							43.19	39.69
							43.13	39.69
							43.13	39.69
							43.19	39.69
							43.13	39.75
							43.19	39.75
							43.19	39.75
							43.25	39.81
							43.25	39.88
							43.19	39.88
							43.25	39.88
							43.25	39.88
							43.25	39.88
							43.31	39.94
							43.31	39.94
							43.31	39.94
							43.31	39.94
							43.38	39.94
							43.38	40
							43.38	40
							43.38	40
							43.38	40.06
							43.44	40.06
							43.44	40.06
							43.44	40.06
							43.44	40.06
							43.44	40.06
							43.44	40.13
							43.44	40.13
							43.5	40.13
							43.5	40.19
							43.5	40.19
							43.56	40.19
							43.5	40.19
							43.56	40.25
							43.56	40.25
							43.56	40.31
							43.56	40.31
							43.63	40.31
							43.63	40.31
							43.63	40.31
							43.69	40.38
							43.63	40.38
							43.69	40.38
							43.69	40.38
							43.69	40.44
							43.69	40.44
							43.75	40.5
							43.75	40.44
							43.75	40.5
							43.75	40.5
							43.75	40.56
							43.81	40.56
							43.75	40.56
							43.81	40.56
							43.81	40.56
							43.81	40.63
							43.88	40.56
							43.81	40.63
							43.81	40.63
							43.88	40.63
							43.88	40.63
							43.88	40.63
							43.88	40.69
							43.94	40.69
							43.94	40.75
							43.94	40.69
							43.94	40.75
							43.94	40.75
							44	40.75
							44	40.81
							44	40.81
							44	40.81
							44	40.88
							44	40.81
							44	40.81
							44	40.88
							44	40.88
							44.06	40.88
							44.06	40.94
							44.06	40.94
							44.06	40.94
							44.13	41
							44.06	41
							44.13	41
							44.13	41.06
							44.19	41.06
							44.13	41.06
							44.19	41.06
							44.19	41.06
							44.13	41.06
							44.25	41.13
							44.19	41.13
							44.19	41.13
							44.25	41.19
							44.25	41.19
							44.31	41.19
							44.31	41.19
							44.31	41.25
							44.31	41.25
							44.38	41.25
							44.31	41.25
							44.31	41.25
							44.38	41.31
							44.38	41.31
							44.38	41.31
							44.38	41.31
							44.38	41.38
							44.44	41.38
							44.44	41.38
							44.5	41.38
							44.5	41.38
							44.5	41.44
							44.5	41.44
							44.44	41.44
							44.5	41.44
							44.5	41.5
							44.5	41.5
							44.56	41.5
							44.5	41.5
							44.56	41.5
							44.56	41.56
							44.56	41.56
							44.56	41.56
							44.56	41.56
							44.63	41.63
							44.63	41.63
							44.63	41.63
							44.63	41.63
							44.63	41.63
							44.63	41.63
							44.69	41.63
							44.63	41.69
							44.63	41.69
							44.69	41.69
							44.69	41.69
							44.69	41.69
							44.75	41.75
							44.75	41.75
							44.75	41.75
							44.81	41.75
							44.75	41.75
							44.81	41.75
							44.81	41.81
							44.81	41.81
							44.81	41.81
							44.81	41.81
							44.81	41.88
							44.81	41.88
							44.88	41.88
							44.88	41.88
							44.88	41.88
							44.88	41.94
							44.94	41.94
							44.94	41.94
							44.94	41.94
							45	41.94
							45	41.94
							45	41.94
							45	41.94
							45	41.94
							45	41.94
							45	42
							45	42
							45.06	42
							45.06	42
							45.06	42
							45.13	42
							45.13	42
							45.13	42
							45.19	42.06
							45.25	42.06
							45.25	42.06
							45.25	42.06
							45.25	42.06
							45.31	42.06
							45.31	42.06
							45.25	42.06
							45.25	42.06
							45.31	42.13
							45.31	42.06
							45.38	42.06
							45.31	42.06
							45.38	42.13
							45.38	42.13
							45.38	42.13
							45.44	42.06
							45.44	42.06
							45.44	42.13
							45.44	42.13
							45.5	42.13
							45.5	42.13
							45.56	42.13
							45.44	42.19
							45.44	42.19
							45.44	42.19
							45.44	42.19
							45.44	42.13
							45.44	42.13
							45.44	42.13
							45.5	42.13
							45.5	42.19
							45.5	42.13
							45.56	42.13
							45.56	42.13
							45.5	42.13
							45.5	42.13
							45.56	42.13
							45.66	42.13
							45.56	42.13
							45.5	42.13
							45.5	42.13
							45.5	42.13
							45.5	42.13
							45.56	42.06
							45.66	42.06
							45.56	42.06
							45.56	42.06
							45.56	42.06
							45.56	42.06
							45.56	42.19
							45.56	42.06
							45.5	42.13
							45.56	42.13
							45.66	42.06
							45.66	42.19
							45.66	42.13
							45.56	42.13
							45.66	42.06
							45.66	42.06
							45.56	42.13
							45.66	42.13
							45.66	42.13
							45.56	42.13

## Sheet: 151 (3)
Wavelength	ecoFlex + normal emittance	ecoFlex + Ag/Ppy emittance	Pure PNIPAm Ibb	Ag/PPy Ibb	Pure PNIPAm Prad	Ag/PPy Prad	Pure PNIPAm Temp	Ag/PPy Temp	Pure PNIPAm Temp (K)	Ag/PPy Temp (K)	Pure PNIPAm Prad SUM	Ag/PPy Prad SUM
7.5	0.943997	0.841378	29.0334	30.2536	27.4075	25.4547	31.44	33.44	304.59	306.59	190.951	176.523
7.51	0.951354	0.844898	29.084	30.3047	27.6692	25.6044	31.44	33.5
7.52	0.953562	0.846493	29.1343	30.3555	27.7813	25.6957	31.44	33.5
7.53	0.951025	0.846686	29.1843	30.4059	27.755	25.7443	31.44	33.44
7.54	0.948566	0.845302	29.234	30.4561	27.7303	25.7446	31.5	33.5
7.55	0.950639	0.842488	29.2834	30.5059	27.8379	25.7008	31.5	33.44
7.56	0.958979	0.839606	29.3324	30.5554	28.1292	25.6545	31.5	33.44
7.57	0.970977	0.83824	29.3812	30.6046	28.5285	25.654	31.5	33.44
7.58	0.969834	0.839698	29.4297	30.6534	28.5419	25.7396	31.5	33.44
7.59	0.952262	0.840601	29.4779	30.702	28.0707	25.8081	31.5	33.44
7.6	0.94756	0.841614	29.5258	30.7503	27.9774	25.8798	31.5	33.44
7.61	0.957853	0.844772	29.5734	30.7982	28.327	26.0174	31.5	33.5
7.62	0.966444	0.844097	29.6207	30.8458	28.6267	26.0369	31.56	33.5
7.63	0.966686	0.840378	29.6676	30.8931	28.6793	25.9619	31.5	33.5
7.64	0.964497	0.838955	29.7143	30.9401	28.6594	25.9574	31.56	33.44
7.65	0.964695	0.841931	29.7607	30.9868	28.71	26.0887	31.5	33.5
7.66	0.961029	0.845416	29.8068	31.0332	28.6452	26.2359	31.5	33.44
7.67	0.950785	0.848437	29.8526	31.0792	28.3834	26.3688	31.56	33.44
7.68	0.943666	0.848715	29.8981	31.125	28.2138	26.4162	31.56	33.44
7.69	0.942607	0.848714	29.9433	31.1704	28.2247	26.4548	31.56	33.5
7.7	0.947018	0.849796	29.9882	31.2155	28.3993	26.5268	31.56	33.5
7.71	0.952901	0.849119	30.0328	31.2604	28.6182	26.5438	31.56	33.5
7.72	0.9576	0.847127	30.0771	31.3049	28.8018	26.5192	31.56	33.5
7.73	0.959967	0.846497	30.1211	31.3491	28.9152	26.5369	31.56	33.44
7.74	0.959182	0.848277	30.1648	31.3929	28.9335	26.6299	31.62	33.44
7.75	0.954489	0.848885	30.2082	31.4365	28.8334	26.686	31.56	33.44
7.76	0.947765	0.847846	30.2513	31.4798	28.6711	26.69	31.62	33.44
7.77	0.942295	0.847426	30.2941	31.5227	28.546	26.7132	31.56	33.44
7.78	0.941184	0.848752	30.3366	31.5654	28.5523	26.7912	31.56	33.44
7.79	0.944468	0.85013	30.3788	31.6077	28.6918	26.8707	31.56	33.5
7.8	0.950029	0.850515	30.4207	31.6498	28.9006	26.9186	31.56	33.5
7.81	0.95448	0.850929	30.4624	31.6915	29.0757	26.9672	31.62	33.5
7.82	0.95326	0.853481	30.5037	31.7329	29.078	27.0834	31.62	33.44
7.83	0.953467	0.855926	30.5447	31.774	29.1234	27.1962	31.62	33.44
7.84	0.955139	0.854566	30.5855	31.8148	29.2134	27.1879	31.62	33.5
7.85	0.953247	0.849769	30.6259	31.8553	29.1941	27.0697	31.69	33.44
7.86	0.952731	0.845362	30.6661	31.8955	29.2165	26.9633	31.69	33.44
7.87	0.958565	0.844567	30.7059	31.9354	29.4337	26.9716	31.62	33.44
7.88	0.965796	0.846346	30.7455	31.975	29.6939	27.0619	31.62	33.5
7.89	0.959602	0.847788	30.7848	32.0143	29.5411	27.1413	31.62	33.5
7.9	0.955269	0.850692	30.8238	32.0532	29.445	27.2674	31.62	33.5
7.91	0.955302	0.853537	30.8625	32.0919	29.483	27.3916	31.69	33.5
7.92	0.95667	0.854341	30.9009	32.1303	29.5619	27.4502	31.69	33.5
7.93	0.955403	0.852786	30.939	32.1684	29.5592	27.4327	31.75	33.44
7.94	0.950022	0.852156	30.9768	32.2061	29.4286	27.4446	31.69	33.5
7.95	0.953285	0.850373	31.0143	32.2436	29.5655	27.4191	31.75	33.5
7.96	0.963354	0.847491	31.0516	32.2807	29.9136	27.3576	31.69	33.5
7.97	0.970408	0.8482	31.0885	32.3176	30.1685	27.4118	31.69	33.5
7.98	0.969752	0.850828	31.1252	32.3542	30.1837	27.5278	31.75	33.5
7.99	0.961559	0.850054	31.1615	32.3904	29.9637	27.5336	31.75	33.5
8	0.95275	0.843342	31.1976	32.4264	29.7235	27.3465	31.81	33.5
8.01	0.944752	0.843449	31.2334	32.4621	29.5078	27.3801	31.75	33.5
8.02	0.941271	0.848066	31.2689	32.4974	29.4325	27.56	31.81	33.5
8.03	0.943342	0.852733	31.3042	32.5325	29.5305	27.7416	31.81	33.56
8.04	0.949078	0.853883	31.3391	32.5673	29.7432	27.8086	31.81	33.56
8.05	0.948491	0.853259	31.3737	32.6018	29.7577	27.8178	31.81	33.56
8.06	0.949686	0.850509	31.4081	32.6359	29.8278	27.7572	31.81	33.56
8.07	0.956696	0.843981	31.4422	32.6698	30.0806	27.5727	31.81	33.56
8.08	0.963242	0.836736	31.476	32.7034	30.319	27.3641	31.81	33.56
8.09	0.962956	0.832504	31.5095	32.7367	30.3423	27.2534	31.87	33.56
8.1	0.955909	0.83506	31.5427	32.7697	30.152	27.3647	31.94	33.56
8.11	0.955136	0.839818	31.5757	32.8024	30.1591	27.5481	31.87	33.56
8.12	0.956962	0.843794	31.6083	32.8349	30.248	27.7059	31.87	33.63
8.13	0.957877	0.846437	31.6407	32.867	30.3079	27.8198	31.94	33.63
8.14	0.954591	0.847877	31.6728	32.8988	30.2346	27.8941	31.87	33.56
8.15	0.952895	0.848154	31.7047	32.9304	30.2112	27.93	31.94	33.56
8.16	0.955995	0.848303	31.7362	32.9616	30.3396	27.9615	31.94	33.63
8.17	0.959414	0.848203	31.7675	32.9926	30.4782	27.9844	31.94	33.63
8.18	0.960678	0.847844	31.7984	33.0233	30.5481	27.9986	31.94	33.56
8.19	0.958207	0.847348	31.8292	33.0537	30.4989	28.008	32	33.56
8.2	0.95387	0.846723	31.8596	33.0838	30.3899	28.0128	32	33.56
8.21	0.951931	0.847069	31.8897	33.1136	30.3568	28.0495	31.94	33.56
8.22	0.953555	0.848556	31.9196	33.1431	30.4371	28.1238	32	33.56
8.23	0.959433	0.851175	31.9492	33.1724	30.6531	28.2355	32	33.56
8.24	0.958534	0.851071	31.9785	33.2013	30.6525	28.2567	32	33.56
8.25	0.953447	0.85077	32.0076	33.23	30.5176	28.2711	32	33.56
8.26	0.948434	0.851687	32.0364	33.2584	30.3844	28.3258	32.06	33.56
8.27	0.946663	0.854574	32.0649	33.2865	30.3546	28.4458	32	33.56
8.28	0.945418	0.854676	32.0931	33.3144	30.3414	28.473	32.06	33.56
8.29	0.943645	0.849382	32.1211	33.3419	30.3109	28.32	32.06	33.56
8.3	0.942249	0.844767	32.1487	33.3692	30.2921	28.1892	32.06	33.63
8.31	0.942016	0.844304	32.1762	33.3962	30.3105	28.1965	32.06	33.56
8.32	0.945756	0.849371	32.2033	33.4229	30.4565	28.3884	32.06	33.56
8.33	0.953484	0.848471	32.2302	33.4493	30.731	28.3808	32.06	33.56
8.34	0.958924	0.845047	32.2568	33.4755	30.9318	28.2883	32.06	33.56
8.35	0.959149	0.841206	32.2831	33.5013	30.9643	28.1815	32.06	33.56
8.36	0.958118	0.842073	32.3092	33.5269	30.956	28.2321	32.13	33.56
8.37	0.960298	0.843446	32.335	33.5523	31.0512	28.2995	32.13	33.5
8.38	0.960951	0.846805	32.3605	33.5773	31.0969	28.4334	32.13	33.56
8.39	0.957021	0.853133	32.3858	33.6021	30.9939	28.6671	32.06	33.56
8.4	0.954456	0.857215	32.4108	33.6266	30.9347	28.8252	32.13	33.56
8.41	0.950539	0.85436	32.4356	33.6508	30.8313	28.7499	32.13	33.56
8.42	0.945007	0.847153	32.46	33.6747	30.6749	28.5277	32.13	33.56
8.43	0.937283	0.838147	32.4842	33.6984	30.4469	28.2442	32.19	33.56
8.44	0.938021	0.834843	32.5082	33.7218	30.4934	28.1525	32.19	33.56
8.45	0.944031	0.837051	32.5319	33.745	30.7111	28.2463	32.13	33.56
8.46	0.954274	0.843556	32.5553	33.7679	31.0667	28.4851	32.13	33.56
8.47	0.966944	0.851024	32.5785	33.7905	31.5016	28.7565	32.19	33.56
8.48	0.971361	0.852361	32.6014	33.8128	31.6677	28.8207	32.19	33.56
8.49	0.969619	0.850839	32.624	33.8349	31.6329	28.788	32.19	33.56
8.5	0.962075	0.847601	32.6464	33.8567	31.4083	28.6969	32.13	33.56
8.51	0.957567	0.852193	32.6686	33.8782	31.2823	28.8708	32.13	33.56
8.52	0.95244	0.858275	32.6904	33.8995	31.1357	29.0951	32.13	33.5
8.53	0.946257	0.862798	32.7121	33.9205	30.954	29.2665	32.19	33.56
8.54	0.937665	0.858499	32.7334	33.9412	30.693	29.1385	32.19	33.56
8.55	0.9378	0.847994	32.7545	33.9617	30.7172	28.7993	32.25	33.56
8.56	0.942753	0.837434	32.7754	33.9819	30.8991	28.4576	32.19	33.56
8.57	0.951864	0.82888	32.796	34.0019	31.2173	28.1835	32.25	33.5
8.58	0.957703	0.829408	32.8163	34.0216	31.4283	28.2178	32.19	33.56
8.59	0.961762	0.833038	32.8364	34.041	31.5808	28.3575	32.25	33.5
8.6	0.963162	0.838073	32.8563	34.0602	31.6459	28.5449	32.25	33.56
8.61	0.956784	0.838183	32.8759	34.0791	31.4551	28.5645	32.19	33.56
8.62	0.946867	0.83494	32.8952	34.0978	31.1474	28.4696	32.19	33.56
8.63	0.93877	0.83168	32.9143	34.1162	30.899	28.3737	32.19	33.56
8.64	0.938647	0.83163	32.9332	34.1343	30.9126	28.3872	32.19	33.56
8.65	0.9417	0.835033	32.9518	34.1522	31.0307	28.5183	32.25	33.56
8.66	0.944846	0.838385	32.9701	34.1699	31.1517	28.6475	32.19	33.56
8.67	0.947299	0.840759	32.9882	34.1873	31.2497	28.7433	32.25	33.56
8.68	0.950667	0.837768	33.0061	34.2044	31.3778	28.6554	32.25	33.56
8.69	0.951414	0.834029	33.0237	34.2213	31.4192	28.5415	32.25	33.56
8.7	0.949678	0.829975	33.0411	34.2379	31.3784	28.4166	32.25	33.5
8.71	0.950162	0.829583	33.0582	34.2543	31.4106	28.4168	32.25	33.5
8.72	0.948358	0.828401	33.0751	34.2704	31.367	28.3897	32.25	33.5
8.73	0.945088	0.826904	33.0917	34.2863	31.2746	28.3515	32.19	33.5
8.74	0.942877	0.827187	33.1081	34.302	31.2169	28.3741	32.25	33.5
8.75	0.948646	0.831893	33.1243	34.3174	31.4232	28.5484	32.25	33.5
8.76	0.958357	0.838478	33.1402	34.3325	31.7602	28.7871	32.25	33.56
8.77	0.966142	0.842512	33.1559	34.3474	32.0333	28.9381	32.31	33.5
8.78	0.967571	0.842667	33.1714	34.3621	32.0956	28.9558	32.31	33.56
8.79	0.963973	0.841885	33.1866	34.3765	31.991	28.941	32.31	33.56
8.8	0.951853	0.844325	33.2015	34.3906	31.603	29.0369	32.31	33.56
8.81	0.94634	0.844224	33.2163	34.4046	31.4339	29.0452	32.31	33.56
8.82	0.946642	0.841837	33.2308	34.4183	31.4576	28.9746	32.31	33.63
8.83	0.958461	0.834838	33.245	34.4317	31.8641	28.7449	32.31	33.56
8.84	0.960321	0.82757	33.2591	34.4449	31.9394	28.5056	32.31	33.56
8.85	0.957767	0.82108	33.2729	34.4579	31.8677	28.2927	32.31	33.63
8.86	0.953808	0.818065	33.2865	34.4706	31.7489	28.1992	32.31	33.56
8.87	0.95997	0.821214	33.2998	34.4831	31.9668	28.318	32.31	33.63
8.88	0.96899	0.82648	33.3129	34.4953	32.2799	28.5097	32.31	33.63
8.89	0.970034	0.828681	33.3258	34.5074	32.3272	28.5956	32.38	33.63
8.9	0.965117	0.831557	33.3384	34.5192	32.1755	28.7046	32.31	33.63
8.91	0.957	0.835192	33.3509	34.5307	31.9168	28.8398	32.38	33.56
8.92	0.948926	0.841672	33.3631	34.542	31.6591	29.073	32.31	33.56
8.93	0.93813	0.840833	33.375	34.5531	31.3101	29.0534	32.31	33.56
8.94	0.925942	0.834501	33.3868	34.564	30.9142	28.8437	32.38	33.63
8.95	0.923355	0.820918	33.3983	34.5746	30.8385	28.3829	32.38	33.63
8.96	0.925987	0.811216	33.4096	34.585	30.9368	28.0559	32.38	33.63
8.97	0.933706	0.805297	33.4207	34.5951	31.2051	27.8594	32.38	33.56
8.98	0.934047	0.810129	33.4315	34.6051	31.2266	28.0346	32.38	33.63
8.99	0.934864	0.816082	33.4421	34.6148	31.2638	28.2485	32.38	33.63
9	0.93688	0.822981	33.4525	34.6243	31.341	28.4951	32.31	33.63
9.01	0.950529	0.824144	33.4627	34.6335	31.8073	28.543	32.38	33.56
9.02	0.964094	0.824074	33.4727	34.6426	32.2708	28.548	32.38	33.63
9.03	0.971747	0.823589	33.4825	34.6514	32.5365	28.5385	32.38	33.63
9.04	0.973034	0.826567	33.492	34.66	32.5888	28.6488	32.38	33.63
9.05	0.971858	0.830476	33.5013	34.6683	32.5585	28.7912	32.44	33.63
9.06	0.971949	0.830924	33.5104	34.6765	32.5704	28.8135	32.44	33.63
9.07	0.966438	0.831953	33.5193	34.6844	32.3943	28.8558	32.38	33.63
9.08	0.956295	0.833461	33.5279	34.6921	32.0626	28.9145	32.44	33.56
9.09	0.948718	0.835972	33.5364	34.6996	31.8166	29.0079	32.44	33.63
9.1	0.944394	0.835567	33.5446	34.7068	31.6794	28.9999	32.44	33.63
9.11	0.945501	0.830058	33.5527	34.7139	31.7241	28.8146	32.44	33.63
9.12	0.947018	0.825013	33.5605	34.7207	31.7824	28.6451	32.44	33.63
9.13	0.948211	0.820622	33.5681	34.7273	31.8296	28.498	32.44	33.56
9.14	0.947128	0.818847	33.5755	34.7337	31.8003	28.4416	32.44	33.63
9.15	0.943057	0.819721	33.5827	34.7399	31.6704	28.477	32.44	33.63
9.16	0.936582	0.822728	33.5897	34.7459	31.4595	28.5864	32.44	33.63
9.17	0.933047	0.8295	33.5964	34.7516	31.347	28.8265	32.5	33.63
9.18	0.928919	0.834258	33.603	34.7572	31.2144	28.9965	32.5	33.63
9.19	0.923098	0.834147	33.6093	34.7625	31.0247	28.9971	32.5	33.56
9.2	0.917435	0.835316	33.6155	34.7677	30.84	29.042	32.5	33.56
9.21	0.912738	0.837305	33.6214	34.7726	30.6876	29.1153	32.5	33.56
9.22	0.922823	0.843331	33.6272	34.7773	31.032	29.3288	32.5	33.56
9.23	0.938004	0.844882	33.6327	34.7818	31.5476	29.3865	32.5	33.56
9.24	0.960266	0.840212	33.6381	34.7861	32.3015	29.2277	32.5	33.63
9.25	0.970031	0.832328	33.6432	34.7902	32.635	28.9569	32.5	33.56
9.26	0.974114	0.824437	33.6482	34.7941	32.7771	28.6855	32.5	33.63
9.27	0.963788	0.823164	33.6529	34.7978	32.4343	28.6443	32.56	33.63
9.28	0.959145	0.822309	33.6574	34.8012	32.2824	28.6174	32.56	33.63
9.29	0.960983	0.82193	33.6618	34.8045	32.3484	28.6069	32.56	33.63
9.3	0.961871	0.821965	33.6659	34.8076	32.3823	28.6106	32.63	33.63
9.31	0.960728	0.823455	33.6699	34.8105	32.3476	28.6649	32.63	33.63
9.32	0.948216	0.833498	33.6736	34.8131	31.9299	29.0167	32.56	33.63
9.33	0.937208	0.844334	33.6772	34.8156	31.5625	29.396	32.63	33.63
9.34	0.927949	0.856094	33.6805	34.8179	31.2538	29.8074	32.63	33.63
9.35	0.924658	0.85667	33.6837	34.82	31.1459	29.8292	32.63	33.63
9.36	0.923024	0.853153	33.6867	34.8219	31.0936	29.7084	32.63	33.56
9.37	0.921353	0.840404	33.6895	34.8236	31.0399	29.2659	32.63	33.63
9.38	0.922544	0.831408	33.6921	34.825	31.0824	28.9538	32.69	33.56
9.39	0.927967	0.827961	33.6945	34.8263	31.2673	28.8349	32.69	33.56
9.4	0.942921	0.830263	33.6967	34.8275	31.7733	28.9159	32.69	33.63
9.41	0.961862	0.834969	33.6987	34.8284	32.4135	29.0806	32.75	33.63
9.42	0.969861	0.836257	33.7006	34.8291	32.6848	29.1261	32.75	33.56
9.43	0.972508	0.836689	33.7022	34.8296	32.7757	29.1416	32.75	33.63
9.44	0.96201	0.835017	33.7037	34.83	32.4233	29.0836	32.75	33.56
9.45	0.949831	0.83295	33.705	34.8301	32.014	29.0117	32.75	33.56
9.46	0.936395	0.830587	33.706	34.8301	31.5622	28.9294	32.75	33.63
9.47	0.928406	0.831885	33.707	34.8299	31.2937	28.9744	32.81	33.56
9.48	0.922808	0.834345	33.7077	34.8294	31.1057	29.0598	32.81	33.56
9.49	0.927718	0.84058	33.7082	34.8288	31.2717	29.2764	32.81	33.63
9.5	0.932526	0.845166	33.7086	34.8281	31.4341	29.4355	32.81	33.63
9.51	0.937171	0.847096	33.7088	34.8271	31.5909	29.5019	32.81	33.63
9.52	0.935005	0.845055	33.7088	34.826	31.5179	29.4298	32.88	33.63
9.53	0.929018	0.840787	33.7086	34.8246	31.3159	29.2801	32.81	33.63
9.54	0.936806	0.83823	33.7082	34.8231	31.5781	29.1898	32.88	33.63
9.55	0.947385	0.837147	33.7077	34.8214	31.9342	29.1507	32.88	33.63
9.56	0.965045	0.844077	33.707	34.8195	32.5288	29.3904	32.94	33.63
9.57	0.97315	0.848831	33.7061	34.8175	32.8011	29.5542	32.88	33.63
9.58	0.965317	0.849958	33.7051	34.8153	32.5361	29.5915	32.94	33.63
9.59	0.957926	0.845051	33.7038	34.8128	32.2858	29.4186	32.94	33.63
9.6	0.950822	0.836229	33.7024	34.8103	32.045	29.1094	32.88	33.63
9.61	0.952991	0.833705	33.7008	34.8075	32.1166	29.0192	32.94	33.63
9.62	0.956547	0.832753	33.6991	34.8046	32.2347	28.9836	33	33.56
9.63	0.950855	0.83742	33.6971	34.8014	32.0411	29.1434	32.94	33.63
9.64	0.946569	0.841145	33.695	34.7982	31.8947	29.2703	33	33.63
9.65	0.946234	0.842218	33.6928	34.7947	31.8813	29.3047	33	33.63
9.66	0.95	0.842608	33.6903	34.7911	32.0058	29.3152	33	33.63
9.67	0.958434	0.842221	33.6877	34.7873	32.2875	29.2985	33	33.56
9.68	0.962526	0.840646	33.685	34.7833	32.4227	29.2404	33	33.63
9.69	0.964445	0.838476	33.682	34.7791	32.4845	29.1615	33	33.63
9.7	0.963535	0.833409	33.6789	34.7748	32.4508	28.9817	33.06	33.63
9.71	0.962024	0.828006	33.6756	34.7703	32.3968	28.7901	33	33.56
9.72	0.957543	0.825752	33.6722	34.7657	32.2426	28.7078	33	33.63
9.73	0.952928	0.824004	33.6686	34.7609	32.0838	28.6431	33.06	33.63
9.74	0.94784	0.824036	33.6648	34.7559	31.9089	28.6401	33.06	33.63
9.75	0.941641	0.823825	33.6609	34.7508	31.6965	28.6285	33.06	33.63
9.76	0.93373	0.823239	33.6568	34.7454	31.4264	28.6038	33.13	33.63
9.77	0.925319	0.826252	33.6526	34.74	31.1394	28.704	33.13	33.63
9.78	0.916511	0.832119	33.6482	34.7343	30.8389	28.9031	33.13	33.63
9.79	0.917305	0.838456	33.6436	34.7285	30.8614	29.1183	33.13	33.63
9.8	0.921919	0.84498	33.6389	34.7226	31.0123	29.3399	33.13	33.63
9.81	0.932343	0.842968	33.634	34.7165	31.3584	29.2649	33.13	33.63
9.82	0.943617	0.839602	33.6289	34.7102	31.7328	29.1427	33.13	33.63
9.83	0.949877	0.832766	33.6238	34.7037	31.9384	28.9001	33.19	33.63
9.84	0.954883	0.826589	33.6184	34.6971	32.1016	28.6803	33.19	33.63
9.85	0.952574	0.824251	33.6129	34.6904	32.0188	28.5936	33.19	33.63
9.86	0.948914	0.823204	33.6072	34.6835	31.8904	28.5516	33.13	33.63
9.87	0.941708	0.825548	33.6014	34.6764	31.6427	28.627	33.13	33.63
9.88	0.936219	0.828826	33.5954	34.6692	31.4527	28.7347	33.19	33.69
9.89	0.933322	0.833516	33.5893	34.6618	31.3496	28.8912	33.19	33.63
9.9	0.932484	0.837936	33.583	34.6543	31.3156	29.0381	33.25	33.69
9.91	0.933595	0.842101	33.5766	34.6466	31.347	29.1759	33.25	33.63
9.92	0.936752	0.844497	33.57	34.6388	31.4468	29.2523	33.25	33.63
9.93	0.941153	0.845817	33.5633	34.6308	31.5882	29.2913	33.25	33.69
9.94	0.945454	0.843604	33.5564	34.6226	31.7261	29.2078	33.25	33.63
9.95	0.949717	0.840034	33.5494	34.6144	31.8625	29.0773	33.31	33.63
9.96	0.952267	0.836179	33.5423	34.6059	31.9412	28.9367	33.31	33.63
9.97	0.954431	0.832259	33.5349	34.5973	32.0068	28.794	33.25	33.63
9.98	0.960169	0.834506	33.5275	34.5886	32.1921	28.8644	33.31	33.69
9.99	0.966295	0.83742	33.5199	34.5797	32.3901	28.9578	33.31	33.69
10	0.971114	0.84181	33.5121	34.5707	32.5441	29.102	33.31	33.69
10.01	0.975467	0.845903	33.5042	34.5615	32.6823	29.2357	33.38	33.69
10.02	0.971817	0.844107	33.4962	34.5522	32.5522	29.1658	33.38	33.63
10.03	0.967531	0.842252	33.488	34.5428	32.4007	29.0937	33.38	33.63
10.04	0.958411	0.839955	33.4797	34.5332	32.0873	29.0063	33.44	33.69
10.05	0.95043	0.838675	33.4713	34.5234	31.8121	28.954	33.38	33.75
10.06	0.947905	0.842269	33.4627	34.5136	31.7194	29.0697	33.44	33.69
10.07	0.946984	0.845472	33.4539	34.5035	31.6803	29.1718	33.38	33.69
10.08	0.951699	0.847308	33.4451	34.4934	31.8296	29.2265	33.5	33.69
10.09	0.955008	0.848399	33.4361	34.4831	31.9317	29.2554	33.44	33.69
10.1	0.954378	0.847402	33.4269	34.4726	31.9019	29.2122	33.44	33.63
10.11	0.954206	0.846635	33.4176	34.4621	31.8873	29.1768	33.5	33.75
10.12	0.955125	0.846413	33.4082	34.4513	31.909	29.1601	33.5	33.69
10.13	0.956681	0.845395	33.3986	34.4405	31.9518	29.1158	33.56	33.69
10.14	0.959577	0.842706	33.389	34.4295	32.0393	29.0139	33.56	33.69
10.15	0.961155	0.841418	33.3791	34.4184	32.0825	28.9602	33.56	33.69
10.16	0.960182	0.84284	33.3692	34.4071	32.0405	28.9997	33.5	33.69
10.17	0.959087	0.84567	33.3591	34.3957	31.9943	29.0874	33.56	33.69
10.18	0.957766	0.851101	33.3489	34.3842	31.9404	29.2644	33.56	33.75
10.19	0.956144	0.854681	33.3385	34.3726	31.8764	29.3776	33.63	33.75
10.2	0.953973	0.85488	33.328	34.3608	31.7941	29.3743	33.63	33.75
10.21	0.953376	0.854144	33.3174	34.3489	31.764	29.3389	33.63	33.75
10.22	0.955717	0.851661	33.3067	34.3368	31.8318	29.2433	33.63	33.75
10.23	0.958662	0.850352	33.2958	34.3246	31.9194	29.188	33.63	33.75
10.24	0.962802	0.851366	33.2848	34.3123	32.0467	29.2124	33.63	33.69
10.25	0.964732	0.851768	33.2737	34.2999	32.1002	29.2155	33.69	33.69
10.26	0.961846	0.850834	33.2625	34.2873	31.9934	29.1728	33.69	33.69
10.27	0.958237	0.849924	33.2511	34.2746	31.8624	29.1308	33.69	33.75
10.28	0.952818	0.849074	33.2396	34.2618	31.6713	29.0908	33.69	33.75
10.29	0.948707	0.849571	33.228	34.2489	31.5236	29.0969	33.69	33.75
10.3	0.948553	0.854141	33.2162	34.2358	31.5074	29.2422	33.75	33.75
10.31	0.949611	0.858148	33.2044	34.2227	31.5312	29.3681	33.75	33.75
10.32	0.955422	0.859942	33.1924	34.2093	31.7127	29.4181	33.69	33.81
10.33	0.960974	0.861238	33.1803	34.1959	31.8854	29.4508	33.75	33.75
10.34	0.965049	0.859698	33.1681	34.1824	32.0088	29.3865	33.75	33.81
10.35	0.968577	0.858241	33.1557	34.1687	32.1139	29.325	33.75	33.81
10.36	0.966447	0.857631	33.1432	34.1549	32.0312	29.2923	33.75	33.81
10.37	0.964275	0.85701	33.1307	34.141	31.9471	29.2592	33.75	33.75
10.38	0.959846	0.855829	33.118	34.127	31.7881	29.2068	33.81	33.81
10.39	0.955416	0.854648	33.1051	34.1128	31.6292	29.1544	33.81	33.81
10.4	0.953988	0.853729	33.0922	34.0985	31.5696	29.1109	33.75	33.81
10.41	0.952751	0.852827	33.0791	34.0842	31.5162	29.0679	33.81	33.75
10.42	0.953519	0.85533	33.066	34.0697	31.529	29.1408	33.81	33.81
10.43	0.954631	0.858417	33.0527	34.055	31.5531	29.2334	33.81	33.75
10.44	0.953533	0.859583	33.0393	34.0403	31.504	29.2605	33.81	33.81
10.45	0.951732	0.860138	33.0258	34.0255	31.4317	29.2666	33.81	33.81
10.46	0.951275	0.857935	33.0121	34.0105	31.4036	29.1788	33.81	33.75
10.47	0.951525	0.854283	32.9984	33.9954	31.3988	29.0417	33.81	33.81
10.48	0.953254	0.852419	32.9846	33.9803	31.4427	28.9654	33.88	33.81
10.49	0.956225	0.852056	32.9706	33.965	31.5273	28.94	33.88	33.81
10.5	0.958685	0.852223	32.9565	33.9496	31.5949	28.9326	33.88	33.88
10.51	0.960448	0.853113	32.9424	33.934	31.6394	28.9496	33.88	33.81
10.52	0.961632	0.854485	32.9281	33.9184	31.6647	28.9828	33.88	33.88
10.53	0.961428	0.857012	32.9137	33.9027	31.6441	29.055	33.88	33.81
10.54	0.960598	0.85943	32.8992	33.8868	31.6029	29.1234	33.94	33.75
10.55	0.9564	0.861269	32.8846	33.8709	31.4508	29.172	33.88	33.81
10.56	0.952214	0.86306	32.8698	33.8548	31.2991	29.2188	33.94	33.88
10.57	0.94922	0.860282	32.855	33.8387	31.1866	29.1108	33.94	33.81
10.58	0.946226	0.857504	32.8401	33.8224	31.0741	29.0028	33.94	33.88
10.59	0.945375	0.85578	32.825	33.806	31.032	28.9305	33.94	33.81
10.6	0.944886	0.854234	32.8099	33.7895	31.0016	28.8642	33.94	33.81
10.61	0.943522	0.855392	32.7947	33.773	30.9425	28.8891	33.94	33.81
10.62	0.941769	0.857756	32.7793	33.7563	30.8705	28.9546	33.94	33.81
10.63	0.940869	0.860303	32.7639	33.7395	30.8265	29.0262	34	33.81
10.64	0.940762	0.863019	32.7483	33.7226	30.8084	29.1032	33.94	33.88
10.65	0.942283	0.864948	32.7327	33.7056	30.8434	29.1536	33.94	33.81
10.66	0.947005	0.865331	32.7169	33.6885	30.9831	29.1517	33.94	33.81
10.67	0.951696	0.865711	32.7011	33.6713	31.1215	29.1496	33.94	33.81
10.68	0.956211	0.866082	32.6851	33.654	31.2539	29.1471	34	33.81
10.69	0.960725	0.866452	32.6691	33.6366	31.386	29.1445	34	33.81
10.7	0.959323	0.865115	32.6529	33.6191	31.3247	29.0844	34	33.81
10.71	0.957588	0.863682	32.6367	33.6015	31.2525	29.021	34.06	33.88
10.72	0.955192	0.860888	32.6204	33.5839	31.1587	28.9119	34	33.88
10.73	0.952562	0.857611	32.6039	33.5661	31.0573	28.7867	34	33.81
10.74	0.95227	0.856507	32.5874	33.5482	31.032	28.7343	34.06	33.81
10.75	0.954136	0.857409	32.5708	33.5302	31.0769	28.7491	34.06	33.81
10.76	0.956279	0.858751	32.554	33.5122	31.1307	28.7786	34.06	33.81
10.77	0.959089	0.861156	32.5372	33.494	31.2061	28.8436	34.06	33.88
10.78	0.961778	0.863519	32.5203	33.4757	31.2773	28.9069	34.06	33.88
10.79	0.962444	0.865174	32.5033	33.4574	31.2826	28.9465	34.06	33.88
10.8	0.96311	0.86683	32.4862	33.439	31.2878	28.9859	34.06	33.88
10.81	0.961147	0.866828	32.469	33.4204	31.2075	28.9698	34.06	33.88
10.82	0.958569	0.86644	32.4518	33.4018	31.1073	28.9407	34.13	33.88
10.83	0.954796	0.864434	32.4344	33.3831	30.9682	28.8575	34.13	33.88
10.84	0.950068	0.861135	32.417	33.3643	30.7983	28.7311	34.13	33.88
10.85	0.94593	0.858296	32.3994	33.3454	30.6476	28.6202	34.19	33.81
10.86	0.943231	0.856583	32.3818	33.3264	30.5435	28.5468	34.19	33.81
10.87	0.940541	0.854863	32.3641	33.3073	30.4397	28.4732	34.13	33.88
10.88	0.938386	0.852834	32.3462	33.2882	30.3532	28.3893	34.19	33.88
10.89	0.93623	0.850804	32.3283	33.2689	30.2668	28.3054	34.19	33.88
10.9	0.935383	0.849995	32.3104	33.2496	30.2225	28.262	34.19	33.88
10.91	0.93501	0.84963	32.2923	33.2302	30.1936	28.2334	34.19	33.88
10.92	0.93661	0.849828	32.2741	33.2107	30.2283	28.2234	34.25	33.88
10.93	0.940716	0.850744	32.2559	33.1911	30.3437	28.2371	34.19	33.88
10.94	0.944495	0.851376	32.2376	33.1714	30.4482	28.2414	34.25	33.88
10.95	0.946211	0.850225	32.2192	33.1517	30.4861	28.1864	34.25	33.88
10.96	0.947928	0.849073	32.2007	33.1318	30.5239	28.1314	34.25	33.88
10.97	0.948364	0.849328	32.1821	33.1119	30.5204	28.1229	34.31	33.81
10.98	0.948529	0.849882	32.1634	33.0919	30.508	28.1242	34.31	33.88
10.99	0.949746	0.850478	32.1447	33.0718	30.5293	28.1269	34.25	33.88
11	0.952005	0.851116	32.1259	33.0517	30.584	28.1308	34.31	33.88
11.01	0.953735	0.851752	32.107	33.0314	30.6216	28.1346	34.31	33.88
11.02	0.952884	0.852378	32.088	33.0111	30.5762	28.138	34.31	33.88
11.03	0.952033	0.853004	32.069	32.9907	30.5307	28.1412	34.31	33.88
11.04	0.951008	0.85294	32.0498	32.9702	30.4796	28.1216	34.31	33.88
11.05	0.949948	0.852732	32.0306	32.9497	30.4274	28.0972	34.31	33.88
11.06	0.95126	0.852401	32.0113	32.929	30.4511	28.0687	34.38	33.94
11.07	0.955187	0.851934	31.9919	32.9083	30.5583	28.0357	34.38	33.94
11.08	0.958835	0.85171	31.9725	32.8875	30.6563	28.0106	34.31	33.94
11.09	0.960304	0.853384	31.953	32.8667	30.6846	28.0479	34.38	33.88
11.1	0.961773	0.855059	31.9334	32.8457	30.7126	28.085	34.44	33.88
11.11	0.958515	0.856765	31.9137	32.8247	30.5898	28.1231	34.38	33.88
11.12	0.953607	0.858483	31.8939	32.8036	30.4143	28.1613	34.38	33.94
11.13	0.950368	0.859475	31.8741	32.7824	30.2921	28.1757	34.44	33.94
11.14	0.950111	0.85917	31.8542	32.7612	30.265	28.1474	34.38	33.94
11.15	0.949854	0.858865	31.8343	32.7399	30.2379	28.1191	34.44	33.94
11.16	0.952324	0.858129	31.8142	32.7185	30.2974	28.0767	34.44	33.94
11.17	0.95489	0.857378	31.7941	32.697	30.3598	28.0337	34.44	33.94
11.18	0.953629	0.856871	31.7739	32.6755	30.3005	27.9987	34.44	34
11.19	0.949395	0.856555	31.7536	32.6539	30.1468	27.9699	34.44	33.94
11.2	0.945558	0.855983	31.7333	32.6322	30.0057	27.9326	34.44	33.94
11.21	0.943978	0.853957	31.7129	32.6105	29.9363	27.848	34.5	33.94
11.22	0.942398	0.85193	31.6924	32.5887	29.8669	27.7633	34.5	33.94
11.23	0.94427	0.852112	31.6719	32.5668	29.9068	27.7506	34.5	34
11.24	0.947448	0.85313	31.6513	32.5449	29.988	27.765	34.5	33.94
11.25	0.949821	0.854471	31.6306	32.5229	30.0434	27.7899	34.5	33.94
11.26	0.950231	0.8566	31.6099	32.5008	30.0367	27.8402	34.5	33.94
11.27	0.950642	0.858728	31.5891	32.4786	30.0299	27.8903	34.56	33.94
11.28	0.951514	0.857831	31.5682	32.4564	30.0376	27.8421	34.5	34
11.29	0.952471	0.856382	31.5472	32.4342	30.0478	27.776	34.56	33.94
11.3	0.954923	0.855492	31.5262	32.4118	30.1051	27.728	34.56	34
11.31	0.95971	0.855473	31.5052	32.3894	30.2358	27.7082	34.56	34
11.32	0.964498	0.855454	31.484	32.3669	30.3663	27.6884	34.56	34
11.33	0.966627	0.85391	31.4628	32.3444	30.4128	27.6192	34.56	34.06
11.34	0.968538	0.85224	31.4415	32.3218	30.4523	27.5459	34.56	34.06
11.35	0.967954	0.849339	31.4202	32.2991	30.4133	27.4329	34.56	34
11.36	0.964282	0.844912	31.3988	32.2764	30.2773	27.2707	34.56	34
11.37	0.96061	0.840485	31.3774	32.2536	30.1414	27.1087	34.63	34
11.38	0.958968	0.840949	31.3558	32.2308	30.0693	27.1044	34.69	34
11.39	0.957414	0.841625	31.3343	32.2079	29.9998	27.1069	34.63	34.06
11.4	0.957122	0.843388	31.3126	32.1849	29.97	27.1444	34.63	34.06
11.41	0.958315	0.846431	31.2909	32.1619	29.9865	27.2228	34.69	34.13
11.42	0.959507	0.849473	31.2692	32.1388	30.003	27.301	34.63	34.06
11.43	0.957979	0.848638	31.2473	32.1156	29.9343	27.2545	34.63	34.06
11.44	0.956307	0.847598	31.2255	32.0924	29.8611	27.2015	34.69	34.06
11.45	0.953788	0.846478	31.2035	32.0691	29.7615	27.1458	34.69	34.06
11.46	0.95014	0.845254	31.1815	32.0458	29.6268	27.0869	34.69	34.13
11.47	0.946492	0.84403	31.1595	32.0224	29.4922	27.0279	34.69	34.13
11.48	0.94678	0.845668	31.1373	31.999	29.4802	27.0605	34.69	34.06
11.49	0.947524	0.847637	31.1152	31.9755	29.4824	27.1036	34.69	34.06
11.5	0.949001	0.849687	31.0929	31.952	29.5072	27.1492	34.75	34.06
11.51	0.951824	0.851888	31.0707	31.9284	29.5738	27.1994	34.75	34.13
11.52	0.954648	0.854088	31.0483	31.9047	29.6402	27.2494	34.75	34.13
11.53	0.955271	0.854047	31.0259	31.881	29.6382	27.2279	34.75	34.13
11.54	0.955337	0.85344	31.0035	31.8572	29.6188	27.1882	34.75	34.13
11.55	0.955567	0.852794	30.981	31.8334	29.6044	27.1473	34.75	34.13
11.56	0.956334	0.852021	30.9584	31.8095	29.6066	27.1024	34.75	34.13
11.57	0.957102	0.851248	30.9358	31.7856	29.6087	27.0574	34.81	34.13
11.58	0.958512	0.852766	30.9131	31.7616	29.6306	27.0852	34.75	34.13
11.59	0.96026	0.855493	30.8904	31.7376	29.6628	27.1513	34.81	34.13
11.6	0.961882	0.858112	30.8676	31.7135	29.691	27.2138	34.81	34.13
11.61	0.961682	0.859173	30.8448	31.6894	29.6629	27.2267	34.81	34.13
11.62	0.961483	0.860234	30.8219	31.6652	29.6348	27.2395	34.81	34.19
11.63	0.960786	0.859985	30.799	31.641	29.5913	27.2107	34.88	34.19
11.64	0.959516	0.858225	30.776	31.6167	29.5301	27.1342	34.81	34.19
11.65	0.958247	0.856466	30.753	31.5923	29.469	27.0578	34.88	34.19
11.66	0.960429	0.856163	30.7299	31.568	29.5139	27.0273	34.88	34.19
11.67	0.963211	0.856112	30.7068	31.5435	29.5771	27.0048	34.94	34.13
11.68	0.965884	0.856399	30.6836	31.5191	29.6368	26.9929	34.88	34.19
11.69	0.96819	0.85783	30.6604	31.4945	29.6851	27.0169	34.94	34.19
11.7	0.970496	0.85926	30.6371	31.47	29.7332	27.0409	34.94	34.19
11.71	0.969264	0.860747	30.6138	31.4453	29.6729	27.0665	34.88	34.19
11.72	0.965591	0.862272	30.5905	31.4207	29.5379	27.0932	34.94	34.19
11.73	0.961918	0.863796	30.5671	31.396	29.403	27.1197	35	34.25
11.74	0.958118	0.864473	30.5436	31.3712	29.2644	27.1196	35	34.25
11.75	0.95431	0.8651	30.5201	31.3464	29.1256	27.1178	35.13	34.19
11.76	0.951887	0.864956	30.4965	31.3216	29.0293	27.0918	35.13	34.19
11.77	0.952957	0.862869	30.4729	31.2967	29.0394	27.0049	35.13	34.19
11.78	0.954027	0.860782	30.4493	31.2717	29.0495	26.9181	35.13	34.19
11.79	0.957796	0.857795	30.4256	31.2468	29.1415	26.8033	35.13	34.19
11.8	0.963277	0.854237	30.4019	31.2217	29.2855	26.6707	35.13	34.19
11.81	0.968759	0.850678	30.3781	31.1967	29.4291	26.5383	35.13	34.19
11.82	0.969669	0.850532	30.3543	31.1716	29.4336	26.5124	35.19	34.25
11.83	0.970221	0.850653	30.3304	31.1464	29.4272	26.4948	35.13	34.19
11.84	0.969571	0.851945	30.3065	31.1212	29.3843	26.5136	35.13	34.19
11.85	0.964915	0.857138	30.2826	31.096	29.2201	26.6536	35.19	34.19
11.86	0.960258	0.862331	30.2586	31.0707	29.0561	26.7933	35.25	34.19
11.87	0.957165	0.867343	30.2346	31.0454	28.9395	26.927	35.19	34.19
11.88	0.955502	0.872189	30.2105	31.0201	28.8662	27.0553	35.25	34.25
11.89	0.953839	0.877034	30.1864	30.9947	28.793	27.1834	35.25	34.19
11.9	0.953663	0.878665	30.1623	30.9692	28.7646	27.2116	35.25	34.19
11.91	0.953856	0.879496	30.1381	30.9438	28.7474	27.2149	35.31	34.25
11.92	0.953882	0.880089	30.1138	30.9183	28.725	27.2108	35.31	34.19
11.93	0.951568	0.877382	30.0896	30.8927	28.6323	27.1047	35.31	34.19
11.94	0.949255	0.874675	30.0653	30.8671	28.5396	26.9987	35.31	34.19
11.95	0.947585	0.871811	30.0409	30.8415	28.4663	26.8879	35.38	34.19
11.96	0.947279	0.868612	30.0165	30.8158	28.434	26.767	35.38	34.25
11.97	0.946973	0.865413	29.9921	30.7902	28.4017	26.6462	35.38	34.25
11.98	0.949801	0.863969	29.9676	30.7644	28.4633	26.5795	35.38	34.19
11.99	0.955077	0.863895	29.9432	30.7387	28.598	26.555	35.38	34.25
12	0.960352	0.86382	29.9186	30.7129	28.7324	26.5304	35.38	34.25
12.01	0.962019	0.864722	29.8941	30.687	28.7586	26.5357	35.44	34.25
12.02	0.962724	0.865883	29.8694	30.6611	28.756	26.549	35.38	34.25
12.03	0.963417	0.867035	29.8448	30.6352	28.753	26.5618	35.44	34.25
12.04	0.961574	0.866373	29.8201	30.6093	28.6743	26.5191	35.44	34.25
12.05	0.95973	0.86571	29.7954	30.5833	28.5956	26.4763	35.44	34.25
12.06	0.957876	0.865004	29.7707	30.5573	28.5166	26.4322	35.5	34.25
12.07	0.955985	0.864129	29.7459	30.5313	28.4366	26.383	35.5	34.25
12.08	0.954094	0.863253	29.7211	30.5052	28.3567	26.3337	35.56	34.25
12.09	0.951782	0.862701	29.6962	30.4791	28.2643	26.2943	35.56	34.25
12.1	0.94883	0.862638	29.6714	30.453	28.1531	26.2699	35.56	34.25
12.11	0.945879	0.862576	29.6464	30.4268	28.042	26.2454	35.56	34.25
12.12	0.947906	0.862756	29.6215	30.4006	28.0784	26.2283	35.56	34.25
12.13	0.953647	0.863115	29.5965	30.3744	28.2247	26.2166	35.56	34.25
12.14	0.959389	0.863475	29.5715	30.3481	28.3706	26.2048	35.56	34.31
12.15	0.966015	0.864398	29.5465	30.3218	28.5424	26.2101	35.63	34.31
12.16	0.97296	0.865523	29.5214	30.2955	28.7232	26.2214	35.63	34.25
12.17	0.979905	0.866649	29.4963	30.2691	28.9036	26.2327	35.63	34.25
12.18	0.979834	0.867365	29.4712	30.2428	28.8769	26.2315	35.63	34.25
12.19	0.978855	0.868029	29.446	30.2163	28.8234	26.2287	35.69	34.31
12.2	0.977876	0.868669	29.4208	30.1899	28.7699	26.225	35.69	34.25
12.21	0.976934	0.868223	29.3956	30.1634	28.7176	26.1886	35.63	34.31
12.22	0.975992	0.867776	29.3703	30.137	28.6652	26.1521	35.63	34.31
12.23	0.974995	0.867498	29.3451	30.1104	28.6113	26.1207	35.69	34.31
12.24	0.973672	0.868215	29.3198	30.0839	28.5478	26.1193	35.69	34.31
12.25	0.972348	0.868933	29.2944	30.0573	28.4844	26.1178	35.75	34.31
12.26	0.969801	0.869625	29.2691	30.0307	28.3852	26.1155	35.75	34.31
12.27	0.963648	0.870242	29.2437	30.0041	28.1806	26.1108	35.75	34.31
12.28	0.957495	0.870859	29.2182	29.9774	27.9763	26.1061	35.75	34.38
12.29	0.952993	0.870543	29.1928	29.9507	27.8205	26.0734	35.75	34.31
12.3	0.951572	0.868485	29.1673	29.924	27.7548	25.9886	35.75	34.31
12.31	0.950151	0.866426	29.1418	29.8973	27.6891	25.9038	35.81	34.38
12.32	0.95137	0.864989	29.1163	29.8706	27.7004	25.8377	35.81	34.38
12.33	0.956083	0.864375	29.0908	29.8438	27.8132	25.7962	35.88	34.31
12.34	0.960797	0.863762	29.0652	29.817	27.9257	25.7548	35.88	34.38
12.35	0.963673	0.864387	29.0396	29.7901	27.9847	25.7502	35.81	34.38
12.36	0.964697	0.866261	29.014	29.7633	27.9897	25.7828	35.88	34.38
12.37	0.965721	0.868134	28.9883	29.7364	27.9946	25.8152	35.88	34.38
12.38	0.964434	0.868959	28.9626	29.7095	27.9325	25.8164	35.88	34.38
12.39	0.961268	0.868931	28.9369	29.6826	27.8161	25.7921	35.94	34.38
12.4	0.958102	0.868903	28.9112	29.6557	27.6999	25.7679	35.94	34.44
12.41	0.955923	0.868404	28.8855	29.6287	27.6123	25.7297	35.94	34.38
12.42	0.954427	0.867581	28.8597	29.6017	27.5445	25.6819	35.94	34.44
12.43	0.952932	0.866757	28.8339	29.5747	27.4767	25.6341	35.94	34.44
12.44	0.952785	0.867785	28.8081	29.5477	27.4479	25.6411	35.94	34.44
12.45	0.953476	0.869964	28.7823	29.5206	27.4432	25.6819	36	34.44
12.46	0.954168	0.872143	28.7564	29.4936	27.4384	25.7226	35.94	34.44
12.47	0.953687	0.873484	28.7305	29.4665	27.3999	25.7385	36	34.5
12.48	0.952511	0.874329	28.7046	29.4394	27.3415	25.7397	36	34.5
12.49	0.951335	0.875174	28.6787	29.4123	27.2831	25.7409	36	34.5
12.5	0.951182	0.874656	28.6528	29.3851	27.254	25.7019	36	34.44
12.51	0.951644	0.873319	28.6268	29.3579	27.2425	25.6388	36	34.44
12.52	0.952106	0.871981	28.6008	29.3308	27.231	25.5759	36.06	34.5
12.53	0.954003	0.8715	28.5748	29.3036	27.2604	25.5381	36.06	34.44
12.54	0.956831	0.871574	28.5488	29.2763	27.3164	25.5165	36.06	34.5
12.55	0.959659	0.871648	28.5227	29.2491	27.3721	25.4949	36.06	34.44
12.56	0.961967	0.871731	28.4967	29.2218	27.4129	25.4736	36.06	34.5
12.57	0.963889	0.87182	28.4706	29.1946	27.4425	25.4524	36.06	34.5
12.58	0.965811	0.87191	28.4445	29.1673	27.472	25.4312	36.13	34.5
12.59	0.965814	0.873792	28.4184	29.14	27.4469	25.4623	36.13	34.5
12.6	0.964095	0.877283	28.3923	29.1127	27.3728	25.54	36.13	34.5
12.61	0.962376	0.880775	28.3661	29.0853	27.2989	25.6176	36.13	34.5
12.62	0.958485	0.883973	28.3399	29.058	27.1634	25.6864	36.19	34.5
12.63	0.952095	0.886833	28.3138	29.0306	26.9574	25.7453	36.13	34.56
12.64	0.945705	0.889694	28.2876	29.0032	26.7517	25.804	36.19	34.56
12.65	0.94019	0.890296	28.2613	28.9758	26.571	25.797	36.19	34.56
12.66	0.936055	0.887337	28.2351	28.9484	26.4296	25.687	36.19	34.56
12.67	0.93192	0.884379	28.2088	28.921	26.2884	25.5771	36.19	34.56
12.68	0.929492	0.881507	28.1826	28.8935	26.1955	25.4698	36.19	34.56
12.69	0.93112	0.87884	28.1563	28.866	26.2169	25.3686	36.19	34.56
12.7	0.932748	0.876173	28.13	28.8386	26.2382	25.2676	36.25	34.56
12.71	0.935198	0.873931	28.1037	28.8111	26.2825	25.1789	36.25	34.56
12.72	0.94117	0.873513	28.0774	28.7836	26.4256	25.1428	36.25	34.56
12.73	0.947141	0.873094	28.051	28.7561	26.5683	25.1068	36.31	34.56
12.74	0.952987	0.872821	28.0247	28.7285	26.7071	25.0749	36.31	34.56
12.75	0.957075	0.874592	27.9983	28.701	26.7965	25.1017	36.31	34.56
12.76	0.961162	0.876362	27.9719	28.6735	26.8855	25.1283	36.31	34.56
12.77	0.96525	0.878132	27.9455	28.6459	26.9744	25.1549	36.25	34.56
12.78	0.962291	0.879674	27.9191	28.6183	26.8663	25.1748	36.31	34.56
12.79	0.958793	0.881198	27.8927	28.5907	26.7433	25.1941	36.31	34.56
12.8	0.955295	0.882722	27.8662	28.5631	26.6205	25.2133	36.31	34.56
12.81	0.95068	0.881201	27.8398	28.5355	26.4667	25.1455	36.38	34.56
12.82	0.945744	0.878799	27.8133	28.5079	26.3043	25.0527	36.38	34.56
12.83	0.940807	0.876398	27.7869	28.4803	26.1421	24.96	36.38	34.56
12.84	0.938982	0.874539	27.7604	28.4526	26.0665	24.8829	36.38	34.56
12.85	0.939174	0.873031	27.7339	28.425	26.0469	24.8159	36.38	34.63
12.86	0.939366	0.871524	27.7074	28.3973	26.0274	24.7489	36.38	34.63
12.87	0.941868	0.871579	27.6808	28.3697	26.0717	24.7264	36.38	34.56
12.88	0.947532	0.873772	27.6543	28.342	26.2034	24.7644	36.44	34.63
12.89	0.953196	0.875965	27.6278	28.3143	26.3347	24.8023	36.44	34.56
12.9	0.958623	0.878035	27.6012	28.2866	26.4592	24.8366	36.44	34.56
12.91	0.963217	0.879671	27.5747	28.2589	26.5604	24.8585	36.5	34.56
12.92	0.967812	0.881307	27.5481	28.2312	26.6614	24.8803	36.5	34.56
12.93	0.972364	0.882934	27.5215	28.2034	26.7609	24.9018	36.5	34.63
12.94	0.969001	0.88291	27.4949	28.1757	26.6426	24.8766	36.5	34.56
12.95	0.965638	0.882885	27.4683	28.148	26.5245	24.8514	36.56	34.63
12.96	0.962276	0.882861	27.4417	28.1202	26.4065	24.8262	36.5	34.63
12.97	0.958982	0.881959	27.4151	28.0925	26.2906	24.7764	36.56	34.69
12.98	0.95571	0.880799	27.3885	28.0647	26.1754	24.7194	36.56	34.56
12.99	0.952437	0.879639	27.3618	28.037	26.0604	24.6624	36.56	34.63
13	0.953338	0.877912	27.3352	28.0092	26.0597	24.5896	36.56	34.63
13.01	0.958029	0.87567	27.3085	27.9814	26.1624	24.5025	36.63	34.63
13.02	0.962719	0.873427	27.2819	27.9536	26.2648	24.4155	36.63	34.63
13.03	0.966676	0.871514	27.2552	27.9258	26.347	24.3377	36.63	34.63
13.04	0.96854	0.87054	27.2285	27.898	26.3719	24.2863	36.63	34.63
13.05	0.970403	0.869566	27.2018	27.8702	26.3967	24.235	36.63	34.63
13.06	0.972266	0.868592	27.1752	27.8424	26.4215	24.1837	36.69	34.63
13.07	0.969955	0.868667	27.1485	27.8146	26.3328	24.1616	36.69	34.56
13.08	0.967549	0.868766	27.1218	27.7868	26.2416	24.1402	36.63	34.63
13.09	0.965143	0.868865	27.0951	27.759	26.1506	24.1188	36.69	34.63
13.1	0.966195	0.869104	27.0683	27.7311	26.1533	24.1012	36.69	34.63
13.11	0.968876	0.869408	27.0416	27.7033	26.2	24.0854	36.75	34.69
13.12	0.971557	0.869712	27.0149	27.6755	26.2465	24.0697	36.75	34.63
13.13	0.973523	0.871497	26.9882	27.6476	26.2736	24.0948	36.75	34.63
13.14	0.974245	0.875862	26.9614	27.6198	26.267	24.1911	36.75	34.63
13.15	0.974966	0.880227	26.9347	27.5919	26.2604	24.2872	36.75	34.69
13.16	0.975591	0.884615	26.9079	27.5641	26.2512	24.3836	36.75	34.69
13.17	0.973418	0.889676	26.8812	27.5362	26.1666	24.4983	36.75	34.69
13.18	0.971245	0.894736	26.8544	27.5084	26.0822	24.6127	36.75	34.69
13.19	0.969072	0.899797	26.8277	27.4805	25.998	24.7269	36.81	34.69
13.2	0.969092	0.901737	26.8009	27.4526	25.9726	24.7551	36.75	34.69
13.21	0.970121	0.902242	26.7742	27.4248	25.9742	24.7438	36.75	34.63
13.22	0.97115	0.902747	26.7474	27.3969	25.9757	24.7325	36.81	34.69
13.23	0.971327	0.903199	26.7206	27.369	25.9545	24.7197	36.81	34.69
13.24	0.969686	0.903542	26.6938	27.3412	25.8846	24.7039	36.81	34.69
13.25	0.968045	0.903884	26.6671	27.3133	25.8149	24.6881	36.88	34.69
13.26	0.966405	0.904226	26.6403	27.2854	25.7453	24.6722	36.81	34.75
13.27	0.963973	0.902353	26.6135	27.2576	25.6547	24.5959	36.81	34.75
13.28	0.961488	0.900329	26.5867	27.2297	25.5628	24.5157	36.88	34.69
13.29	0.959003	0.898305	26.5599	27.2018	25.471	24.4355	36.88	34.69
13.3	0.95764	0.894449	26.5331	27.1739	25.4092	24.3057	36.88	34.69
13.31	0.957249	0.889008	26.5063	27.1461	25.3732	24.1331	36.88	34.69
13.32	0.956858	0.883567	26.4795	27.1182	25.3372	23.9607	36.88	34.69
13.33	0.956844	0.878846	26.4527	27.0903	25.3112	23.8082	36.88	34.75
13.34	0.959636	0.87947	26.4259	27.0624	25.3593	23.8006	36.88	34.75
13.35	0.962427	0.880094	26.3991	27.0345	25.4073	23.7929	36.88	34.75
13.36	0.965219	0.880718	26.3723	27.0067	25.4551	23.7853	36.81	34.75
13.37	0.970932	0.882585	26.3455	26.9788	25.5797	23.8111	36.88	34.75
13.38	0.977999	0.885028	26.3187	26.9509	25.7397	23.8523	36.94	34.75
13.39	0.985066	0.887471	26.2919	26.9231	25.8993	23.8934	36.94	34.75
13.4	0.989613	0.88895	26.2651	26.8952	25.9923	23.9085	36.88	34.75
13.41	0.985737	0.887207	26.2383	26.8673	25.8641	23.8369	36.94	34.75
13.42	0.981861	0.885465	26.2115	26.8394	25.7361	23.7654	36.94	34.81
13.43	0.977985	0.883723	26.1847	26.8116	25.6083	23.694	36.94	34.81
13.44	0.969489	0.884937	26.1579	26.7837	25.3598	23.7019	36.94	34.81
13.45	0.959531	0.887089	26.1311	26.7559	25.0736	23.7348	37	34.88
13.46	0.949572	0.889241	26.1043	26.728	24.7879	23.7676	37	34.88
13.47	0.94247	0.891534	26.0775	26.7001	24.5773	23.8041	37	34.88
13.48	0.94307	0.89421	26.0507	26.6723	24.5677	23.8506	37	34.81
13.49	0.94367	0.896886	26.0239	26.6444	24.558	23.897	37	34.88
13.5	0.944271	0.899562	25.9971	26.6166	24.5483	23.9433	36.94	34.88
13.51	0.946735	0.898512	25.9703	26.5887	24.587	23.8903	37	34.88
13.52	0.949776	0.896307	25.9435	26.5609	24.6406	23.8067	37	34.88
13.53	0.952818	0.894102	25.9168	26.5331	24.6939	23.7233	37	34.88
13.54	0.9557	0.891662	25.89	26.5052	24.743	23.6337	37	34.88
13.55	0.95807	0.888471	25.8632	26.4774	24.7787	23.5244	37	34.88
13.56	0.960439	0.885279	25.8364	26.4496	24.8143	23.4152	37	34.88
13.57	0.962809	0.882087	25.8096	26.4217	24.8497	23.3063	37	34.81
13.58	0.96412	0.879083	25.7828	26.3939	24.8578	23.2024	37.06	34.88
13.59	0.964965	0.876161	25.7561	26.3661	24.8537	23.1009	37.06	34.88
13.6	0.96581	0.873239	25.7293	26.3383	24.8496	22.9996	37.06	34.88
13.61	0.96617	0.870782	25.7025	26.3105	24.833	22.9107	37.06	34.88
13.62	0.963334	0.871394	25.6757	26.2827	24.7343	22.9026	37.06	34.88
13.63	0.960497	0.872007	25.649	26.2549	24.6358	22.8945	37.06	34.88
13.64	0.957661	0.872619	25.6222	26.2271	24.5374	22.8863	37.06	34.94
13.65	0.956727	0.875521	25.5955	26.1993	24.4879	22.9381	37	34.94
13.66	0.957348	0.880292	25.5687	26.1716	24.4782	23.0386	37	34.88
13.67	0.957969	0.885063	25.542	26.1438	24.4684	23.1389	37.06	34.94
13.68	0.958589	0.889834	25.5152	26.116	24.4586	23.2389	37.06	34.94
13.69	0.960564	0.8929	25.4885	26.0883	24.4833	23.2942	37.06	34.88
13.7	0.962609	0.895876	25.4618	26.0605	24.5097	23.347	37.06	34.94
13.71	0.964655	0.898852	25.435	26.0328	24.536	23.3996	37.06	34.94
13.72	0.965294	0.900891	25.4083	26.005	24.5265	23.4277	37.06	34.94
13.73	0.96309	0.901036	25.3816	25.9773	24.4448	23.4064	37.13	34.94
13.74	0.960887	0.90118	25.3549	25.9495	24.3632	23.3852	37.13	34.88
13.75	0.958684	0.901325	25.3282	25.9218	24.2817	23.364	37.13	34.94
13.76	0.954786	0.901332	25.3015	25.8941	24.1575	23.3392	37.13	34.94
13.77	0.950137	0.901279	25.2748	25.8664	24.0145	23.3128	37.13	34.94
13.78	0.945488	0.901225	25.2481	25.8387	23.8718	23.2865	37.19	35
13.79	0.940926	0.901228	25.2214	25.811	23.7315	23.2616	37.19	34.94
13.8	0.938769	0.902783	25.1947	25.7833	23.652	23.2768	37.13	35
13.81	0.936612	0.904339	25.168	25.7556	23.5727	23.2918	37.13	34.94
13.82	0.934455	0.905894	25.1414	25.728	23.4935	23.3068	37.13	34.94
13.83	0.934308	0.907426	25.1147	25.7003	23.4649	23.3211	37.13	35
13.84	0.937771	0.908915	25.0881	25.6727	23.5269	23.3343	37.13	35
13.85	0.941234	0.910404	25.0614	25.645	23.5886	23.3473	37.13	35
13.86	0.944696	0.911893	25.0348	25.6174	23.6502	23.3603	37.13	34.94
13.87	0.946419	0.910971	25.0081	25.5898	23.6682	23.3115	37.13	35
13.88	0.947248	0.908811	24.9815	25.5621	23.6637	23.2312	37.13	34.94
13.89	0.948078	0.906651	24.9549	25.5345	23.6592	23.1509	37.19	35
13.9	0.948908	0.904492	24.9283	25.5069	23.6546	23.0708	37.19	34.94
13.91	0.947406	0.900923	24.9017	25.4793	23.592	22.9549	37.19	35
13.92	0.945767	0.897271	24.8751	25.4517	23.526	22.8371	37.19	34.94
13.93	0.944128	0.893619	24.8485	25.4242	23.4602	22.7195	37.25	34.94
13.94	0.944191	0.890459	24.8219	25.3966	23.4366	22.6146	37.25	35
13.95	0.950761	0.889182	24.7953	25.3691	23.5744	22.5577	37.25	35
13.96	0.957331	0.887905	24.7688	25.3415	23.7119	22.5008	37.25	34.94
13.97	0.963901	0.886628	24.7422	25.314	23.849	22.4441	37.31	34.94
13.98	0.970099	0.887091	24.7157	25.2864	23.9766	22.4314	37.25	34.94
13.99	0.975843	0.889678	24.6891	25.2589	24.0927	22.4723	37.25	34.94
14	0.981587	0.892265	24.6626	25.2314	24.2085	22.5131	37.25	35
							37.75	35.38
							37.75	35.38
							37.81	35.44
							37.81	35.44
							37.81	35.44
							37.81	35.44
							37.81	35.44
							37.81	35.44
							37.81	35.44
							37.81	35.44
							37.88	35.44
							37.88	35.5
							37.88	35.44
							37.88	35.5
							37.88	35.5
							37.88	35.5
							37.81	35.44
							37.88	35.5
							37.88	35.5
							37.88	35.44
							37.88	35.5
							37.88	35.5
							37.88	35.5
							37.94	35.5
							37.88	35.5
							37.94	35.5
							37.88	35.5
							37.94	35.56
							37.94	35.5
							37.94	35.56
							37.94	35.5
							37.94	35.5
							37.94	35.56
							37.94	35.5
							38	35.56
							38	35.5
							38	35.56
							38	35.56
							38	35.56
							38	35.56
							38	35.56
							38	35.56
							38.06	35.56
							38	35.63
							38	35.63
							38.06	35.63
							38.06	35.56
							38.06	35.63
							38.06	35.63
							38.06	35.63
							38.13	35.63
							38.13	35.63
							38.06	35.63
							38.13	35.63
							38.13	35.69
							38.13	35.69
							38.13	35.63
							38.13	35.69
							38.13	35.69
							38.19	35.69
							38.19	35.69
							38.13	35.75
							38.19	35.69
							38.19	35.75
							38.19	35.75
							38.19	35.69
							38.19	35.69
							38.25	35.69
							38.25	35.75
							38.25	35.69
							38.25	35.75
							38.25	35.75
							38.25	35.81
							38.25	35.81
							38.25	35.81
							38.31	35.81
							38.25	35.81
							38.25	35.81
							38.31	35.81
							38.31	35.81
							38.31	35.81
							38.31	35.81
							38.31	35.81
							38.31	35.81
							38.31	35.81
							38.31	35.81
							38.31	35.81
							38.38	35.81
							38.38	35.81
							38.38	35.81
							38.38	35.81
							38.38	35.88
							38.38	35.81
							38.38	35.81
							38.38	35.81
							38.44	35.81
							38.38	35.81
							38.44	35.88
							38.44	35.88
							38.44	35.88
							38.44	35.88
							38.5	35.88
							38.44	35.88
							38.5	35.88
							38.44	35.81
							38.5	35.88
							38.56	35.88
							38.5	35.88
							38.5	35.88
							38.5	35.81
							38.5	35.88
							38.56	35.88
							38.56	35.88
							38.5	35.88
							38.56	35.88
							38.56	35.88
							38.56	35.88
							38.56	35.88
							38.63	35.81
							38.56	35.81
							38.63	35.88
							38.69	35.88
							38.63	35.88
							38.63	35.88
							38.63	35.88
							38.63	35.88
							38.63	35.88
							38.69	35.88
							38.63	35.94
							38.69	35.94
							38.69	35.94
							38.69	35.94
							38.69	35.94
							38.69	35.94
							38.75	36
							38.69	36
							38.75	35.94
							38.81	36
							38.75	36
							38.81	36
							38.75	36
							38.75	36
							38.81	36
							38.81	36.06
							38.81	36.06
							38.88	36.06
							38.88	36
							38.88	36.06
							38.94	36
							38.88	36
							38.88	36.06
							38.88	36.06
							38.94	36.06
							38.94	36.06
							38.94	36.13
							38.94	36.06
							38.94	36.06
							39	36.06
							38.94	36.13
							39	36.13
							39	36.06
							39	36.13
							39	36.13
							39.06	36.13
							39	36.13
							39.06	36.13
							39.13	36.19
							39.06	36.19
							39.06	36.19
							39.06	36.19
							39.06	36.19
							39.06	36.19
							39.06	36.19
							39.06	36.19
							39.06	36.19
							39.13	36.19
							39.13	36.19
							39.13	36.25
							39.13	36.19
							39.13	36.19
							39.13	36.25
							39.13	36.25
							39.13	36.25
							39.13	36.25
							39.19	36.25
							39.19	36.25
							39.19	36.25
							39.19	36.25
							39.19	36.25
							39.19	36.25
							39.25	36.31
							39.19	36.25
							39.19	36.25
							39.25	36.31
							39.25	36.31
							39.25	36.31
							39.25	36.31
							39.25	36.31
							39.25	36.31
							39.31	36.38
							39.31	36.31
							39.31	36.31
							39.38	36.31
							39.38	36.38
							39.38	36.38
							39.38	36.31
							39.38	36.38
							39.38	36.38
							39.44	36.38
							39.44	36.38
							39.44	36.31
							39.44	36.31
							39.44	36.38
							39.5	36.38
							39.44	36.38
							39.44	36.38
							39.5	36.38
							39.5	36.38
							39.5	36.38
							39.5	36.38
							39.5	36.38
							39.5	36.38
							39.56	36.38
							39.56	36.38
							39.5	36.44
							39.56	36.38
							39.56	36.44
							39.56	36.38
							39.56	36.38
							39.56	36.38
							39.56	36.38
							39.56	36.44
							39.63	36.38
							39.63	36.44
							39.63	36.38
							39.63	36.44
							39.69	36.44
							39.69	36.44
							39.69	36.44
							39.69	36.44
							39.69	36.44
							39.69	36.5
							39.75	36.44
							39.75	36.5
							39.75	36.44
							39.75	36.44
							39.75	36.5
							39.75	36.44
							39.81	36.5
							39.81	36.5
							39.75	36.5
							39.81	36.5
							39.88	36.5
							39.88	36.5
							39.88	36.5
							39.88	36.56
							39.88	36.56
							39.94	36.56
							39.88	36.56
							39.88	36.56
							39.88	36.56
							39.94	36.56
							40	36.63
							39.94	36.56
							39.94	36.63
							40	36.69
							40	36.69
							39.94	36.63
							40	36.63
							40	36.69
							40	36.69
							40.06	36.69
							40.13	36.69
							40.06	36.69
							40.13	36.69
							40.13	36.69
							40.06	36.69
							40.13	36.75
							40.06	36.69
							40.19	36.69
							40.19	36.75
							40.13	36.75
							40.19	36.75
							40.19	36.75
							40.19	36.75
							40.19	36.75
							40.19	36.75
							40.19	36.75
							40.19	36.75
							40.25	36.75
							40.19	36.81
							40.19	36.81
							40.25	36.81
							40.25	36.81
							40.31	36.81
							40.25	36.81
							40.25	36.81
							40.31	36.81
							40.31	36.81
							40.31	36.81
							40.31	36.81
							40.38	36.81
							40.38	36.88
							40.38	36.88
							40.38	36.81
							40.44	36.88
							40.44	36.88
							40.44	36.88
							40.44	36.81
							40.44	36.88
							40.44	36.88
							40.44	36.88
							40.44	36.88
							40.44	36.94
							40.5	36.88
							40.5	36.94
							40.5	36.94
							40.5	36.94
							40.5	36.88
							40.56	36.94
							40.5	36.94
							40.56	36.94
							40.56	36.94
							40.56	37
							40.56	36.94
							40.56	36.94
							40.56	36.94
							40.63	36.94
							40.63	36.94
							40.63	36.94
							40.63	37
							40.63	37
							40.63	37
							40.63	37
							40.69	37
							40.69	37.06
							40.75	37
							40.69	37
							40.75	37
							40.75	37.06
							40.75	37.06
							40.81	37
							40.75	37.06
							40.75	37.06
							40.81	37.06
							40.81	37.06
							40.81	37.06
							40.81	37.13
							40.81	37.13
							40.81	37.13
							40.88	37.13
							40.88	37.13
							40.88	37.19
							40.88	37.19
							40.88	37.13
							40.88	37.13
							40.94	37.19
							40.94	37.19
							40.94	37.19
							40.94	37.19
							40.94	37.19
							40.94	37.19
							40.94	37.19
							41	37.19
							41	37.25
							41	37.25
							41	37.31
							41.06	37.31
							41.06	37.31
							41.06	37.31
							41.06	37.31
							41.06	37.31
							41.13	37.31
							41.13	37.31
							41.13	37.31
							41.13	37.31
							41.19	37.38
							41.19	37.38
							41.19	37.38
							41.19	37.31
							41.19	37.38
							41.19	37.38
							41.19	37.44
							41.19	37.44
							41.25	37.44
							41.25	37.44
							41.25	37.44
							41.25	37.44
							41.31	37.44
							41.31	37.5
							41.31	37.5
							41.31	37.5
							41.31	37.44
							41.31	37.56
							41.38	37.5
							41.38	37.5
							41.38	37.5
							41.38	37.56
							41.38	37.56
							41.38	37.56
							41.44	37.56
							41.44	37.56
							41.44	37.56
							41.44	37.63
							41.5	37.63
							41.5	37.63
							41.44	37.63
							41.44	37.63
							41.5	37.63
							41.5	37.69
							41.5	37.69
							41.5	37.69
							41.56	37.69
							41.56	37.69
							41.5	37.69
							41.56	37.69
							41.63	37.75
							41.63	37.75
							41.63	37.75
							41.63	37.75
							41.63	37.75
							41.63	37.75
							41.63	37.75
							41.69	37.75
							41.69	37.75
							41.69	37.75
							41.69	37.81
							41.69	37.81
							41.69	37.81
							41.75	37.81
							41.75	37.81
							41.75	37.81
							41.75	37.81
							41.81	37.81
							41.81	37.81
							41.81	37.81
							41.81	37.81
							41.81	37.88
							41.88	37.88
							41.88	37.88
							41.88	37.81
							41.88	37.88
							41.88	37.88
							41.88	37.88
							41.88	37.94
							41.94	37.94
							41.94	37.94
							41.94	37.88
							41.94	37.94
							42	37.94
							42	38
							42	38
							42	38
							42	38.06
							42	38.06
							42.06	38.06
							42.06	38.06
							42.06	38.06
							42.06	38.06
							42.06	38.06
							42.13	38.13
							42.06	38.13
							42.13	38.13
							42.19	38.13
							42.13	38.19
							42.13	38.19
							42.13	38.19
							42.19	38.25
							42.19	38.25
							42.25	38.25
							42.25	38.25
							42.25	38.31
							42.25	38.38
							42.25	38.31
							42.25	38.31
							42.31	38.31
							42.31	38.31
							42.31	38.38
							42.31	38.38
							42.31	38.44
							42.31	38.44
							42.31	38.44
							42.38	38.5
							42.44	38.5
							42.44	38.5
							42.44	38.56
							42.5	38.56
							42.44	38.56
							42.44	38.56
							42.44	38.63
							42.44	38.63
							42.5	38.69
							42.5	38.69
							42.5	38.69
							42.44	38.69
							42.5	38.75
							42.5	38.75
							42.5	38.75
							42.56	38.75
							42.56	38.75
							42.56	38.81
							42.56	38.81
							42.56	38.81
							42.56	38.88
							42.56	38.88
							42.56	38.88
							42.63	38.94
							42.63	38.94
							42.69	38.94
							42.69	38.94
							42.69	38.94
							42.69	39
							42.69	39
							42.75	39
							42.75	39.06
							42.75	39.06
							42.75	39.06
							42.75	39.06
							42.75	39.13
							42.81	39.13
							42.81	39.13
							42.81	39.13
							42.81	39.19
							42.81	39.19
							42.81	39.25
							42.81	39.25
							42.88	39.25
							42.88	39.25
							42.88	39.31
							42.94	39.31
							42.88	39.31
							42.88	39.38
							42.94	39.38
							42.94	39.38
							42.94	39.38
							43	39.44
							43	39.44
							42.94	39.44
							43.06	39.5
							43	39.5
							43.06	39.5
							43.06	39.5
							43.06	39.56
							43.06	39.56
							43.06	39.56
							43.06	39.56
							43.13	39.63
							43.06	39.63
							43.13	39.63
							43.13	39.63
							43.19	39.69
							43.13	39.69
							43.13	39.69
							43.19	39.69
							43.13	39.75
							43.19	39.75
							43.19	39.75
							43.25	39.81
							43.25	39.88
							43.19	39.88
							43.25	39.88
							43.25	39.88
							43.25	39.88
							43.31	39.94
							43.31	39.94
							43.31	39.94
							43.31	39.94
							43.38	39.94
							43.38	40
							43.38	40
							43.38	40
							43.38	40.06
							43.44	40.06
							43.44	40.06
							43.44	40.06
							43.44	40.06
							43.44	40.06
							43.44	40.13
							43.44	40.13
							43.5	40.13
							43.5	40.19
							43.5	40.19
							43.56	40.19
							43.5	40.19
							43.56	40.25
							43.56	40.25
							43.56	40.31
							43.56	40.31
							43.63	40.31
							43.63	40.31
							43.63	40.31
							43.69	40.38
							43.63	40.38
							43.69	40.38
							43.69	40.38
							43.69	40.44
							43.69	40.44
							43.75	40.5
							43.75	40.44
							43.75	40.5
							43.75	40.5
							43.75	40.56
							43.81	40.56
							43.75	40.56
							43.81	40.56
							43.81	40.56
							43.81	40.63
							43.88	40.56
							43.81	40.63
							43.81	40.63
							43.88	40.63
							43.88	40.63
							43.88	40.63
							43.88	40.69
							43.94	40.69
							43.94	40.75
							43.94	40.69
							43.94	40.75
							43.94	40.75
							44	40.75
							44	40.81
							44	40.81
							44	40.81
							44	40.88
							44	40.81
							44	40.81
							44	40.88
							44	40.88
							44.06	40.88
							44.06	40.94
							44.06	40.94
							44.06	40.94
							44.13	41
							44.06	41
							44.13	41
							44.13	41.06
							44.19	41.06
							44.13	41.06
							44.19	41.06
							44.19	41.06
							44.13	41.06
							44.25	41.13
							44.19	41.13
							44.19	41.13
							44.25	41.19
							44.25	41.19
							44.31	41.19
							44.31	41.19
							44.31	41.25
							44.31	41.25
							44.38	41.25
							44.31	41.25
							44.31	41.25
							44.38	41.31
							44.38	41.31
							44.38	41.31
							44.38	41.31
							44.38	41.38
							44.44	41.38
							44.44	41.38
							44.5	41.38
							44.5	41.38
							44.5	41.44
							44.5	41.44
							44.44	41.44
							44.5	41.44
							44.5	41.5
							44.5	41.5
							44.56	41.5
							44.5	41.5
							44.56	41.5
							44.56	41.56
							44.56	41.56
							44.56	41.56
							44.56	41.56
							44.63	41.63
							44.63	41.63
							44.63	41.63
							44.63	41.63
							44.63	41.63
							44.63	41.63
							44.69	41.63
							44.63	41.69
							44.63	41.69
							44.69	41.69
							44.69	41.69
							44.69	41.69
							44.75	41.75
							44.75	41.75
							44.75	41.75
							44.81	41.75
							44.75	41.75
							44.81	41.75
							44.81	41.81
							44.81	41.81
							44.81	41.81
							44.81	41.81
							44.81	41.88
							44.81	41.88
							44.88	41.88
							44.88	41.88
							44.88	41.88
							44.88	41.94
							44.94	41.94
							44.94	41.94
							44.94	41.94
							45	41.94
							45	41.94
							45	41.94
							45	41.94
							45	41.94
							45	41.94
							45	42
							45	42
							45.06	42
							45.06	42
							45.06	42
							45.13	42
							45.13	42
							45.13	42
							45.19	42.06
							45.25	42.06
							45.25	42.06
							45.25	42.06
							45.25	42.06
							45.31	42.06
							45.31	42.06
							45.25	42.06
							45.25	42.06
							45.31	42.13
							45.31	42.06
							45.38	42.06
							45.31	42.06
							45.38	42.13
							45.38	42.13
							45.38	42.13
							45.44	42.06
							45.44	42.06
							45.44	42.13
							45.44	42.13
							45.5	42.13
							45.5	42.13
							45.56	42.13
							45.44	42.19
							45.44	42.19
							45.44	42.19
							45.44	42.19
							45.44	42.13
							45.44	42.13
							45.44	42.13
							45.5	42.13
							45.5	42.19
							45.5	42.13
							45.56	42.13
							45.56	42.13
							45.5	42.13
							45.5	42.13
							45.56	42.13
							45.66	42.13
							45.56	42.13
							45.5	42.13
							45.5	42.13
							45.5	42.13
							45.5	42.13
							45.56	42.06
							45.66	42.06
							45.56	42.06
							45.56	42.06
							45.56	42.06
							45.56	42.06
							45.56	42.19
							45.56	42.06
							45.5	42.13
							45.56	42.13
							45.66	42.06
							45.66	42.19
							45.66	42.13
							45.56	42.13
							45.66	42.06
							45.66	42.06
							45.56	42.13
							45.66	42.13
							45.66	42.13
							45.56	42.13

## Sheet: 151 (4)
Wavelength	ecoFlex + normal emittance	ecoFlex + Ag/Ppy emittance	Pure PNIPAm Ibb	Ag/PPy Ibb	Pure PNIPAm Prad	Ag/PPy Prad	Pure PNIPAm Temp	Ag/PPy Temp	Pure PNIPAm Temp (K)	Ag/PPy Temp (K)	Pure PNIPAm Prad SUM	Ag/PPy Prad SUM
7.5	0.943997	0.841378	29.0334	30.2536	27.4075	25.4547	31.44	33.44	304.59	306.59	190.951	176.523
7.51	0.951354	0.844898	29.084	30.3047	27.6692	25.6044	31.44	33.5
7.52	0.953562	0.846493	29.1343	30.3555	27.7813	25.6957	31.44	33.5
7.53	0.951025	0.846686	29.1843	30.4059	27.755	25.7443	31.44	33.44
7.54	0.948566	0.845302	29.234	30.4561	27.7303	25.7446	31.5	33.5
7.55	0.950639	0.842488	29.2834	30.5059	27.8379	25.7008	31.5	33.44
7.56	0.958979	0.839606	29.3324	30.5554	28.1292	25.6545	31.5	33.44
7.57	0.970977	0.83824	29.3812	30.6046	28.5285	25.654	31.5	33.44
7.58	0.969834	0.839698	29.4297	30.6534	28.5419	25.7396	31.5	33.44
7.59	0.952262	0.840601	29.4779	30.702	28.0707	25.8081	31.5	33.44
7.6	0.94756	0.841614	29.5258	30.7503	27.9774	25.8798	31.5	33.44
7.61	0.957853	0.844772	29.5734	30.7982	28.327	26.0174	31.5	33.5
7.62	0.966444	0.844097	29.6207	30.8458	28.6267	26.0369	31.56	33.5
7.63	0.966686	0.840378	29.6676	30.8931	28.6793	25.9619	31.5	33.5
7.64	0.964497	0.838955	29.7143	30.9401	28.6594	25.9574	31.56	33.44
7.65	0.964695	0.841931	29.7607	30.9868	28.71	26.0887	31.5	33.5
7.66	0.961029	0.845416	29.8068	31.0332	28.6452	26.2359	31.5	33.44
7.67	0.950785	0.848437	29.8526	31.0792	28.3834	26.3688	31.56	33.44
7.68	0.943666	0.848715	29.8981	31.125	28.2138	26.4162	31.56	33.44
7.69	0.942607	0.848714	29.9433	31.1704	28.2247	26.4548	31.56	33.5
7.7	0.947018	0.849796	29.9882	31.2155	28.3993	26.5268	31.56	33.5
7.71	0.952901	0.849119	30.0328	31.2604	28.6182	26.5438	31.56	33.5
7.72	0.9576	0.847127	30.0771	31.3049	28.8018	26.5192	31.56	33.5
7.73	0.959967	0.846497	30.1211	31.3491	28.9152	26.5369	31.56	33.44
7.74	0.959182	0.848277	30.1648	31.3929	28.9335	26.6299	31.62	33.44
7.75	0.954489	0.848885	30.2082	31.4365	28.8334	26.686	31.56	33.44
7.76	0.947765	0.847846	30.2513	31.4798	28.6711	26.69	31.62	33.44
7.77	0.942295	0.847426	30.2941	31.5227	28.546	26.7132	31.56	33.44
7.78	0.941184	0.848752	30.3366	31.5654	28.5523	26.7912	31.56	33.44
7.79	0.944468	0.85013	30.3788	31.6077	28.6918	26.8707	31.56	33.5
7.8	0.950029	0.850515	30.4207	31.6498	28.9006	26.9186	31.56	33.5
7.81	0.95448	0.850929	30.4624	31.6915	29.0757	26.9672	31.62	33.5
7.82	0.95326	0.853481	30.5037	31.7329	29.078	27.0834	31.62	33.44
7.83	0.953467	0.855926	30.5447	31.774	29.1234	27.1962	31.62	33.44
7.84	0.955139	0.854566	30.5855	31.8148	29.2134	27.1879	31.62	33.5
7.85	0.953247	0.849769	30.6259	31.8553	29.1941	27.0697	31.69	33.44
7.86	0.952731	0.845362	30.6661	31.8955	29.2165	26.9633	31.69	33.44
7.87	0.958565	0.844567	30.7059	31.9354	29.4337	26.9716	31.62	33.44
7.88	0.965796	0.846346	30.7455	31.975	29.6939	27.0619	31.62	33.5
7.89	0.959602	0.847788	30.7848	32.0143	29.5411	27.1413	31.62	33.5
7.9	0.955269	0.850692	30.8238	32.0532	29.445	27.2674	31.62	33.5
7.91	0.955302	0.853537	30.8625	32.0919	29.483	27.3916	31.69	33.5
7.92	0.95667	0.854341	30.9009	32.1303	29.5619	27.4502	31.69	33.5
7.93	0.955403	0.852786	30.939	32.1684	29.5592	27.4327	31.75	33.44
7.94	0.950022	0.852156	30.9768	32.2061	29.4286	27.4446	31.69	33.5
7.95	0.953285	0.850373	31.0143	32.2436	29.5655	27.4191	31.75	33.5
7.96	0.963354	0.847491	31.0516	32.2807	29.9136	27.3576	31.69	33.5
7.97	0.970408	0.8482	31.0885	32.3176	30.1685	27.4118	31.69	33.5
7.98	0.969752	0.850828	31.1252	32.3542	30.1837	27.5278	31.75	33.5
7.99	0.961559	0.850054	31.1615	32.3904	29.9637	27.5336	31.75	33.5
8	0.95275	0.843342	31.1976	32.4264	29.7235	27.3465	31.81	33.5
8.01	0.944752	0.843449	31.2334	32.4621	29.5078	27.3801	31.75	33.5
8.02	0.941271	0.848066	31.2689	32.4974	29.4325	27.56	31.81	33.5
8.03	0.943342	0.852733	31.3042	32.5325	29.5305	27.7416	31.81	33.56
8.04	0.949078	0.853883	31.3391	32.5673	29.7432	27.8086	31.81	33.56
8.05	0.948491	0.853259	31.3737	32.6018	29.7577	27.8178	31.81	33.56
8.06	0.949686	0.850509	31.4081	32.6359	29.8278	27.7572	31.81	33.56
8.07	0.956696	0.843981	31.4422	32.6698	30.0806	27.5727	31.81	33.56
8.08	0.963242	0.836736	31.476	32.7034	30.319	27.3641	31.81	33.56
8.09	0.962956	0.832504	31.5095	32.7367	30.3423	27.2534	31.87	33.56
8.1	0.955909	0.83506	31.5427	32.7697	30.152	27.3647	31.94	33.56
8.11	0.955136	0.839818	31.5757	32.8024	30.1591	27.5481	31.87	33.56
8.12	0.956962	0.843794	31.6083	32.8349	30.248	27.7059	31.87	33.63
8.13	0.957877	0.846437	31.6407	32.867	30.3079	27.8198	31.94	33.63
8.14	0.954591	0.847877	31.6728	32.8988	30.2346	27.8941	31.87	33.56
8.15	0.952895	0.848154	31.7047	32.9304	30.2112	27.93	31.94	33.56
8.16	0.955995	0.848303	31.7362	32.9616	30.3396	27.9615	31.94	33.63
8.17	0.959414	0.848203	31.7675	32.9926	30.4782	27.9844	31.94	33.63
8.18	0.960678	0.847844	31.7984	33.0233	30.5481	27.9986	31.94	33.56
8.19	0.958207	0.847348	31.8292	33.0537	30.4989	28.008	32	33.56
8.2	0.95387	0.846723	31.8596	33.0838	30.3899	28.0128	32	33.56
8.21	0.951931	0.847069	31.8897	33.1136	30.3568	28.0495	31.94	33.56
8.22	0.953555	0.848556	31.9196	33.1431	30.4371	28.1238	32	33.56
8.23	0.959433	0.851175	31.9492	33.1724	30.6531	28.2355	32	33.56
8.24	0.958534	0.851071	31.9785	33.2013	30.6525	28.2567	32	33.56
8.25	0.953447	0.85077	32.0076	33.23	30.5176	28.2711	32	33.56
8.26	0.948434	0.851687	32.0364	33.2584	30.3844	28.3258	32.06	33.56
8.27	0.946663	0.854574	32.0649	33.2865	30.3546	28.4458	32	33.56
8.28	0.945418	0.854676	32.0931	33.3144	30.3414	28.473	32.06	33.56
8.29	0.943645	0.849382	32.1211	33.3419	30.3109	28.32	32.06	33.56
8.3	0.942249	0.844767	32.1487	33.3692	30.2921	28.1892	32.06	33.63
8.31	0.942016	0.844304	32.1762	33.3962	30.3105	28.1965	32.06	33.56
8.32	0.945756	0.849371	32.2033	33.4229	30.4565	28.3884	32.06	33.56
8.33	0.953484	0.848471	32.2302	33.4493	30.731	28.3808	32.06	33.56
8.34	0.958924	0.845047	32.2568	33.4755	30.9318	28.2883	32.06	33.56
8.35	0.959149	0.841206	32.2831	33.5013	30.9643	28.1815	32.06	33.56
8.36	0.958118	0.842073	32.3092	33.5269	30.956	28.2321	32.13	33.56
8.37	0.960298	0.843446	32.335	33.5523	31.0512	28.2995	32.13	33.5
8.38	0.960951	0.846805	32.3605	33.5773	31.0969	28.4334	32.13	33.56
8.39	0.957021	0.853133	32.3858	33.6021	30.9939	28.6671	32.06	33.56
8.4	0.954456	0.857215	32.4108	33.6266	30.9347	28.8252	32.13	33.56
8.41	0.950539	0.85436	32.4356	33.6508	30.8313	28.7499	32.13	33.56
8.42	0.945007	0.847153	32.46	33.6747	30.6749	28.5277	32.13	33.56
8.43	0.937283	0.838147	32.4842	33.6984	30.4469	28.2442	32.19	33.56
8.44	0.938021	0.834843	32.5082	33.7218	30.4934	28.1525	32.19	33.56
8.45	0.944031	0.837051	32.5319	33.745	30.7111	28.2463	32.13	33.56
8.46	0.954274	0.843556	32.5553	33.7679	31.0667	28.4851	32.13	33.56
8.47	0.966944	0.851024	32.5785	33.7905	31.5016	28.7565	32.19	33.56
8.48	0.971361	0.852361	32.6014	33.8128	31.6677	28.8207	32.19	33.56
8.49	0.969619	0.850839	32.624	33.8349	31.6329	28.788	32.19	33.56
8.5	0.962075	0.847601	32.6464	33.8567	31.4083	28.6969	32.13	33.56
8.51	0.957567	0.852193	32.6686	33.8782	31.2823	28.8708	32.13	33.56
8.52	0.95244	0.858275	32.6904	33.8995	31.1357	29.0951	32.13	33.5
8.53	0.946257	0.862798	32.7121	33.9205	30.954	29.2665	32.19	33.56
8.54	0.937665	0.858499	32.7334	33.9412	30.693	29.1385	32.19	33.56
8.55	0.9378	0.847994	32.7545	33.9617	30.7172	28.7993	32.25	33.56
8.56	0.942753	0.837434	32.7754	33.9819	30.8991	28.4576	32.19	33.56
8.57	0.951864	0.82888	32.796	34.0019	31.2173	28.1835	32.25	33.5
8.58	0.957703	0.829408	32.8163	34.0216	31.4283	28.2178	32.19	33.56
8.59	0.961762	0.833038	32.8364	34.041	31.5808	28.3575	32.25	33.5
8.6	0.963162	0.838073	32.8563	34.0602	31.6459	28.5449	32.25	33.56
8.61	0.956784	0.838183	32.8759	34.0791	31.4551	28.5645	32.19	33.56
8.62	0.946867	0.83494	32.8952	34.0978	31.1474	28.4696	32.19	33.56
8.63	0.93877	0.83168	32.9143	34.1162	30.899	28.3737	32.19	33.56
8.64	0.938647	0.83163	32.9332	34.1343	30.9126	28.3872	32.19	33.56
8.65	0.9417	0.835033	32.9518	34.1522	31.0307	28.5183	32.25	33.56
8.66	0.944846	0.838385	32.9701	34.1699	31.1517	28.6475	32.19	33.56
8.67	0.947299	0.840759	32.9882	34.1873	31.2497	28.7433	32.25	33.56
8.68	0.950667	0.837768	33.0061	34.2044	31.3778	28.6554	32.25	33.56
8.69	0.951414	0.834029	33.0237	34.2213	31.4192	28.5415	32.25	33.56
8.7	0.949678	0.829975	33.0411	34.2379	31.3784	28.4166	32.25	33.5
8.71	0.950162	0.829583	33.0582	34.2543	31.4106	28.4168	32.25	33.5
8.72	0.948358	0.828401	33.0751	34.2704	31.367	28.3897	32.25	33.5
8.73	0.945088	0.826904	33.0917	34.2863	31.2746	28.3515	32.19	33.5
8.74	0.942877	0.827187	33.1081	34.302	31.2169	28.3741	32.25	33.5
8.75	0.948646	0.831893	33.1243	34.3174	31.4232	28.5484	32.25	33.5
8.76	0.958357	0.838478	33.1402	34.3325	31.7602	28.7871	32.25	33.56
8.77	0.966142	0.842512	33.1559	34.3474	32.0333	28.9381	32.31	33.5
8.78	0.967571	0.842667	33.1714	34.3621	32.0956	28.9558	32.31	33.56
8.79	0.963973	0.841885	33.1866	34.3765	31.991	28.941	32.31	33.56
8.8	0.951853	0.844325	33.2015	34.3906	31.603	29.0369	32.31	33.56
8.81	0.94634	0.844224	33.2163	34.4046	31.4339	29.0452	32.31	33.56
8.82	0.946642	0.841837	33.2308	34.4183	31.4576	28.9746	32.31	33.63
8.83	0.958461	0.834838	33.245	34.4317	31.8641	28.7449	32.31	33.56
8.84	0.960321	0.82757	33.2591	34.4449	31.9394	28.5056	32.31	33.56
8.85	0.957767	0.82108	33.2729	34.4579	31.8677	28.2927	32.31	33.63
8.86	0.953808	0.818065	33.2865	34.4706	31.7489	28.1992	32.31	33.56
8.87	0.95997	0.821214	33.2998	34.4831	31.9668	28.318	32.31	33.63
8.88	0.96899	0.82648	33.3129	34.4953	32.2799	28.5097	32.31	33.63
8.89	0.970034	0.828681	33.3258	34.5074	32.3272	28.5956	32.38	33.63
8.9	0.965117	0.831557	33.3384	34.5192	32.1755	28.7046	32.31	33.63
8.91	0.957	0.835192	33.3509	34.5307	31.9168	28.8398	32.38	33.56
8.92	0.948926	0.841672	33.3631	34.542	31.6591	29.073	32.31	33.56
8.93	0.93813	0.840833	33.375	34.5531	31.3101	29.0534	32.31	33.56
8.94	0.925942	0.834501	33.3868	34.564	30.9142	28.8437	32.38	33.63
8.95	0.923355	0.820918	33.3983	34.5746	30.8385	28.3829	32.38	33.63
8.96	0.925987	0.811216	33.4096	34.585	30.9368	28.0559	32.38	33.63
8.97	0.933706	0.805297	33.4207	34.5951	31.2051	27.8594	32.38	33.56
8.98	0.934047	0.810129	33.4315	34.6051	31.2266	28.0346	32.38	33.63
8.99	0.934864	0.816082	33.4421	34.6148	31.2638	28.2485	32.38	33.63
9	0.93688	0.822981	33.4525	34.6243	31.341	28.4951	32.31	33.63
9.01	0.950529	0.824144	33.4627	34.6335	31.8073	28.543	32.38	33.56
9.02	0.964094	0.824074	33.4727	34.6426	32.2708	28.548	32.38	33.63
9.03	0.971747	0.823589	33.4825	34.6514	32.5365	28.5385	32.38	33.63
9.04	0.973034	0.826567	33.492	34.66	32.5888	28.6488	32.38	33.63
9.05	0.971858	0.830476	33.5013	34.6683	32.5585	28.7912	32.44	33.63
9.06	0.971949	0.830924	33.5104	34.6765	32.5704	28.8135	32.44	33.63
9.07	0.966438	0.831953	33.5193	34.6844	32.3943	28.8558	32.38	33.63
9.08	0.956295	0.833461	33.5279	34.6921	32.0626	28.9145	32.44	33.56
9.09	0.948718	0.835972	33.5364	34.6996	31.8166	29.0079	32.44	33.63
9.1	0.944394	0.835567	33.5446	34.7068	31.6794	28.9999	32.44	33.63
9.11	0.945501	0.830058	33.5527	34.7139	31.7241	28.8146	32.44	33.63
9.12	0.947018	0.825013	33.5605	34.7207	31.7824	28.6451	32.44	33.63
9.13	0.948211	0.820622	33.5681	34.7273	31.8296	28.498	32.44	33.56
9.14	0.947128	0.818847	33.5755	34.7337	31.8003	28.4416	32.44	33.63
9.15	0.943057	0.819721	33.5827	34.7399	31.6704	28.477	32.44	33.63
9.16	0.936582	0.822728	33.5897	34.7459	31.4595	28.5864	32.44	33.63
9.17	0.933047	0.8295	33.5964	34.7516	31.347	28.8265	32.5	33.63
9.18	0.928919	0.834258	33.603	34.7572	31.2144	28.9965	32.5	33.63
9.19	0.923098	0.834147	33.6093	34.7625	31.0247	28.9971	32.5	33.56
9.2	0.917435	0.835316	33.6155	34.7677	30.84	29.042	32.5	33.56
9.21	0.912738	0.837305	33.6214	34.7726	30.6876	29.1153	32.5	33.56
9.22	0.922823	0.843331	33.6272	34.7773	31.032	29.3288	32.5	33.56
9.23	0.938004	0.844882	33.6327	34.7818	31.5476	29.3865	32.5	33.56
9.24	0.960266	0.840212	33.6381	34.7861	32.3015	29.2277	32.5	33.63
9.25	0.970031	0.832328	33.6432	34.7902	32.635	28.9569	32.5	33.56
9.26	0.974114	0.824437	33.6482	34.7941	32.7771	28.6855	32.5	33.63
9.27	0.963788	0.823164	33.6529	34.7978	32.4343	28.6443	32.56	33.63
9.28	0.959145	0.822309	33.6574	34.8012	32.2824	28.6174	32.56	33.63
9.29	0.960983	0.82193	33.6618	34.8045	32.3484	28.6069	32.56	33.63
9.3	0.961871	0.821965	33.6659	34.8076	32.3823	28.6106	32.63	33.63
9.31	0.960728	0.823455	33.6699	34.8105	32.3476	28.6649	32.63	33.63
9.32	0.948216	0.833498	33.6736	34.8131	31.9299	29.0167	32.56	33.63
9.33	0.937208	0.844334	33.6772	34.8156	31.5625	29.396	32.63	33.63
9.34	0.927949	0.856094	33.6805	34.8179	31.2538	29.8074	32.63	33.63
9.35	0.924658	0.85667	33.6837	34.82	31.1459	29.8292	32.63	33.63
9.36	0.923024	0.853153	33.6867	34.8219	31.0936	29.7084	32.63	33.56
9.37	0.921353	0.840404	33.6895	34.8236	31.0399	29.2659	32.63	33.63
9.38	0.922544	0.831408	33.6921	34.825	31.0824	28.9538	32.69	33.56
9.39	0.927967	0.827961	33.6945	34.8263	31.2673	28.8349	32.69	33.56
9.4	0.942921	0.830263	33.6967	34.8275	31.7733	28.9159	32.69	33.63
9.41	0.961862	0.834969	33.6987	34.8284	32.4135	29.0806	32.75	33.63
9.42	0.969861	0.836257	33.7006	34.8291	32.6848	29.1261	32.75	33.56
9.43	0.972508	0.836689	33.7022	34.8296	32.7757	29.1416	32.75	33.63
9.44	0.96201	0.835017	33.7037	34.83	32.4233	29.0836	32.75	33.56
9.45	0.949831	0.83295	33.705	34.8301	32.014	29.0117	32.75	33.56
9.46	0.936395	0.830587	33.706	34.8301	31.5622	28.9294	32.75	33.63
9.47	0.928406	0.831885	33.707	34.8299	31.2937	28.9744	32.81	33.56
9.48	0.922808	0.834345	33.7077	34.8294	31.1057	29.0598	32.81	33.56
9.49	0.927718	0.84058	33.7082	34.8288	31.2717	29.2764	32.81	33.63
9.5	0.932526	0.845166	33.7086	34.8281	31.4341	29.4355	32.81	33.63
9.51	0.937171	0.847096	33.7088	34.8271	31.5909	29.5019	32.81	33.63
9.52	0.935005	0.845055	33.7088	34.826	31.5179	29.4298	32.88	33.63
9.53	0.929018	0.840787	33.7086	34.8246	31.3159	29.2801	32.81	33.63
9.54	0.936806	0.83823	33.7082	34.8231	31.5781	29.1898	32.88	33.63
9.55	0.947385	0.837147	33.7077	34.8214	31.9342	29.1507	32.88	33.63
9.56	0.965045	0.844077	33.707	34.8195	32.5288	29.3904	32.94	33.63
9.57	0.97315	0.848831	33.7061	34.8175	32.8011	29.5542	32.88	33.63
9.58	0.965317	0.849958	33.7051	34.8153	32.5361	29.5915	32.94	33.63
9.59	0.957926	0.845051	33.7038	34.8128	32.2858	29.4186	32.94	33.63
9.6	0.950822	0.836229	33.7024	34.8103	32.045	29.1094	32.88	33.63
9.61	0.952991	0.833705	33.7008	34.8075	32.1166	29.0192	32.94	33.63
9.62	0.956547	0.832753	33.6991	34.8046	32.2347	28.9836	33	33.56
9.63	0.950855	0.83742	33.6971	34.8014	32.0411	29.1434	32.94	33.63
9.64	0.946569	0.841145	33.695	34.7982	31.8947	29.2703	33	33.63
9.65	0.946234	0.842218	33.6928	34.7947	31.8813	29.3047	33	33.63
9.66	0.95	0.842608	33.6903	34.7911	32.0058	29.3152	33	33.63
9.67	0.958434	0.842221	33.6877	34.7873	32.2875	29.2985	33	33.56
9.68	0.962526	0.840646	33.685	34.7833	32.4227	29.2404	33	33.63
9.69	0.964445	0.838476	33.682	34.7791	32.4845	29.1615	33	33.63
9.7	0.963535	0.833409	33.6789	34.7748	32.4508	28.9817	33.06	33.63
9.71	0.962024	0.828006	33.6756	34.7703	32.3968	28.7901	33	33.56
9.72	0.957543	0.825752	33.6722	34.7657	32.2426	28.7078	33	33.63
9.73	0.952928	0.824004	33.6686	34.7609	32.0838	28.6431	33.06	33.63
9.74	0.94784	0.824036	33.6648	34.7559	31.9089	28.6401	33.06	33.63
9.75	0.941641	0.823825	33.6609	34.7508	31.6965	28.6285	33.06	33.63
9.76	0.93373	0.823239	33.6568	34.7454	31.4264	28.6038	33.13	33.63
9.77	0.925319	0.826252	33.6526	34.74	31.1394	28.704	33.13	33.63
9.78	0.916511	0.832119	33.6482	34.7343	30.8389	28.9031	33.13	33.63
9.79	0.917305	0.838456	33.6436	34.7285	30.8614	29.1183	33.13	33.63
9.8	0.921919	0.84498	33.6389	34.7226	31.0123	29.3399	33.13	33.63
9.81	0.932343	0.842968	33.634	34.7165	31.3584	29.2649	33.13	33.63
9.82	0.943617	0.839602	33.6289	34.7102	31.7328	29.1427	33.13	33.63
9.83	0.949877	0.832766	33.6238	34.7037	31.9384	28.9001	33.19	33.63
9.84	0.954883	0.826589	33.6184	34.6971	32.1016	28.6803	33.19	33.63
9.85	0.952574	0.824251	33.6129	34.6904	32.0188	28.5936	33.19	33.63
9.86	0.948914	0.823204	33.6072	34.6835	31.8904	28.5516	33.13	33.63
9.87	0.941708	0.825548	33.6014	34.6764	31.6427	28.627	33.13	33.63
9.88	0.936219	0.828826	33.5954	34.6692	31.4527	28.7347	33.19	33.69
9.89	0.933322	0.833516	33.5893	34.6618	31.3496	28.8912	33.19	33.63
9.9	0.932484	0.837936	33.583	34.6543	31.3156	29.0381	33.25	33.69
9.91	0.933595	0.842101	33.5766	34.6466	31.347	29.1759	33.25	33.63
9.92	0.936752	0.844497	33.57	34.6388	31.4468	29.2523	33.25	33.63
9.93	0.941153	0.845817	33.5633	34.6308	31.5882	29.2913	33.25	33.69
9.94	0.945454	0.843604	33.5564	34.6226	31.7261	29.2078	33.25	33.63
9.95	0.949717	0.840034	33.5494	34.6144	31.8625	29.0773	33.31	33.63
9.96	0.952267	0.836179	33.5423	34.6059	31.9412	28.9367	33.31	33.63
9.97	0.954431	0.832259	33.5349	34.5973	32.0068	28.794	33.25	33.63
9.98	0.960169	0.834506	33.5275	34.5886	32.1921	28.8644	33.31	33.69
9.99	0.966295	0.83742	33.5199	34.5797	32.3901	28.9578	33.31	33.69
10	0.971114	0.84181	33.5121	34.5707	32.5441	29.102	33.31	33.69
10.01	0.975467	0.845903	33.5042	34.5615	32.6823	29.2357	33.38	33.69
10.02	0.971817	0.844107	33.4962	34.5522	32.5522	29.1658	33.38	33.63
10.03	0.967531	0.842252	33.488	34.5428	32.4007	29.0937	33.38	33.63
10.04	0.958411	0.839955	33.4797	34.5332	32.0873	29.0063	33.44	33.69
10.05	0.95043	0.838675	33.4713	34.5234	31.8121	28.954	33.38	33.75
10.06	0.947905	0.842269	33.4627	34.5136	31.7194	29.0697	33.44	33.69
10.07	0.946984	0.845472	33.4539	34.5035	31.6803	29.1718	33.38	33.69
10.08	0.951699	0.847308	33.4451	34.4934	31.8296	29.2265	33.5	33.69
10.09	0.955008	0.848399	33.4361	34.4831	31.9317	29.2554	33.44	33.69
10.1	0.954378	0.847402	33.4269	34.4726	31.9019	29.2122	33.44	33.63
10.11	0.954206	0.846635	33.4176	34.4621	31.8873	29.1768	33.5	33.75
10.12	0.955125	0.846413	33.4082	34.4513	31.909	29.1601	33.5	33.69
10.13	0.956681	0.845395	33.3986	34.4405	31.9518	29.1158	33.56	33.69
10.14	0.959577	0.842706	33.389	34.4295	32.0393	29.0139	33.56	33.69
10.15	0.961155	0.841418	33.3791	34.4184	32.0825	28.9602	33.56	33.69
10.16	0.960182	0.84284	33.3692	34.4071	32.0405	28.9997	33.5	33.69
10.17	0.959087	0.84567	33.3591	34.3957	31.9943	29.0874	33.56	33.69
10.18	0.957766	0.851101	33.3489	34.3842	31.9404	29.2644	33.56	33.75
10.19	0.956144	0.854681	33.3385	34.3726	31.8764	29.3776	33.63	33.75
10.2	0.953973	0.85488	33.328	34.3608	31.7941	29.3743	33.63	33.75
10.21	0.953376	0.854144	33.3174	34.3489	31.764	29.3389	33.63	33.75
10.22	0.955717	0.851661	33.3067	34.3368	31.8318	29.2433	33.63	33.75
10.23	0.958662	0.850352	33.2958	34.3246	31.9194	29.188	33.63	33.75
10.24	0.962802	0.851366	33.2848	34.3123	32.0467	29.2124	33.63	33.69
10.25	0.964732	0.851768	33.2737	34.2999	32.1002	29.2155	33.69	33.69
10.26	0.961846	0.850834	33.2625	34.2873	31.9934	29.1728	33.69	33.69
10.27	0.958237	0.849924	33.2511	34.2746	31.8624	29.1308	33.69	33.75
10.28	0.952818	0.849074	33.2396	34.2618	31.6713	29.0908	33.69	33.75
10.29	0.948707	0.849571	33.228	34.2489	31.5236	29.0969	33.69	33.75
10.3	0.948553	0.854141	33.2162	34.2358	31.5074	29.2422	33.75	33.75
10.31	0.949611	0.858148	33.2044	34.2227	31.5312	29.3681	33.75	33.75
10.32	0.955422	0.859942	33.1924	34.2093	31.7127	29.4181	33.69	33.81
10.33	0.960974	0.861238	33.1803	34.1959	31.8854	29.4508	33.75	33.75
10.34	0.965049	0.859698	33.1681	34.1824	32.0088	29.3865	33.75	33.81
10.35	0.968577	0.858241	33.1557	34.1687	32.1139	29.325	33.75	33.81
10.36	0.966447	0.857631	33.1432	34.1549	32.0312	29.2923	33.75	33.81
10.37	0.964275	0.85701	33.1307	34.141	31.9471	29.2592	33.75	33.75
10.38	0.959846	0.855829	33.118	34.127	31.7881	29.2068	33.81	33.81
10.39	0.955416	0.854648	33.1051	34.1128	31.6292	29.1544	33.81	33.81
10.4	0.953988	0.853729	33.0922	34.0985	31.5696	29.1109	33.75	33.81
10.41	0.952751	0.852827	33.0791	34.0842	31.5162	29.0679	33.81	33.75
10.42	0.953519	0.85533	33.066	34.0697	31.529	29.1408	33.81	33.81
10.43	0.954631	0.858417	33.0527	34.055	31.5531	29.2334	33.81	33.75
10.44	0.953533	0.859583	33.0393	34.0403	31.504	29.2605	33.81	33.81
10.45	0.951732	0.860138	33.0258	34.0255	31.4317	29.2666	33.81	33.81
10.46	0.951275	0.857935	33.0121	34.0105	31.4036	29.1788	33.81	33.75
10.47	0.951525	0.854283	32.9984	33.9954	31.3988	29.0417	33.81	33.81
10.48	0.953254	0.852419	32.9846	33.9803	31.4427	28.9654	33.88	33.81
10.49	0.956225	0.852056	32.9706	33.965	31.5273	28.94	33.88	33.81
10.5	0.958685	0.852223	32.9565	33.9496	31.5949	28.9326	33.88	33.88
10.51	0.960448	0.853113	32.9424	33.934	31.6394	28.9496	33.88	33.81
10.52	0.961632	0.854485	32.9281	33.9184	31.6647	28.9828	33.88	33.88
10.53	0.961428	0.857012	32.9137	33.9027	31.6441	29.055	33.88	33.81
10.54	0.960598	0.85943	32.8992	33.8868	31.6029	29.1234	33.94	33.75
10.55	0.9564	0.861269	32.8846	33.8709	31.4508	29.172	33.88	33.81
10.56	0.952214	0.86306	32.8698	33.8548	31.2991	29.2188	33.94	33.88
10.57	0.94922	0.860282	32.855	33.8387	31.1866	29.1108	33.94	33.81
10.58	0.946226	0.857504	32.8401	33.8224	31.0741	29.0028	33.94	33.88
10.59	0.945375	0.85578	32.825	33.806	31.032	28.9305	33.94	33.81
10.6	0.944886	0.854234	32.8099	33.7895	31.0016	28.8642	33.94	33.81
10.61	0.943522	0.855392	32.7947	33.773	30.9425	28.8891	33.94	33.81
10.62	0.941769	0.857756	32.7793	33.7563	30.8705	28.9546	33.94	33.81
10.63	0.940869	0.860303	32.7639	33.7395	30.8265	29.0262	34	33.81
10.64	0.940762	0.863019	32.7483	33.7226	30.8084	29.1032	33.94	33.88
10.65	0.942283	0.864948	32.7327	33.7056	30.8434	29.1536	33.94	33.81
10.66	0.947005	0.865331	32.7169	33.6885	30.9831	29.1517	33.94	33.81
10.67	0.951696	0.865711	32.7011	33.6713	31.1215	29.1496	33.94	33.81
10.68	0.956211	0.866082	32.6851	33.654	31.2539	29.1471	34	33.81
10.69	0.960725	0.866452	32.6691	33.6366	31.386	29.1445	34	33.81
10.7	0.959323	0.865115	32.6529	33.6191	31.3247	29.0844	34	33.81
10.71	0.957588	0.863682	32.6367	33.6015	31.2525	29.021	34.06	33.88
10.72	0.955192	0.860888	32.6204	33.5839	31.1587	28.9119	34	33.88
10.73	0.952562	0.857611	32.6039	33.5661	31.0573	28.7867	34	33.81
10.74	0.95227	0.856507	32.5874	33.5482	31.032	28.7343	34.06	33.81
10.75	0.954136	0.857409	32.5708	33.5302	31.0769	28.7491	34.06	33.81
10.76	0.956279	0.858751	32.554	33.5122	31.1307	28.7786	34.06	33.81
10.77	0.959089	0.861156	32.5372	33.494	31.2061	28.8436	34.06	33.88
10.78	0.961778	0.863519	32.5203	33.4757	31.2773	28.9069	34.06	33.88
10.79	0.962444	0.865174	32.5033	33.4574	31.2826	28.9465	34.06	33.88
10.8	0.96311	0.86683	32.4862	33.439	31.2878	28.9859	34.06	33.88
10.81	0.961147	0.866828	32.469	33.4204	31.2075	28.9698	34.06	33.88
10.82	0.958569	0.86644	32.4518	33.4018	31.1073	28.9407	34.13	33.88
10.83	0.954796	0.864434	32.4344	33.3831	30.9682	28.8575	34.13	33.88
10.84	0.950068	0.861135	32.417	33.3643	30.7983	28.7311	34.13	33.88
10.85	0.94593	0.858296	32.3994	33.3454	30.6476	28.6202	34.19	33.81
10.86	0.943231	0.856583	32.3818	33.3264	30.5435	28.5468	34.19	33.81
10.87	0.940541	0.854863	32.3641	33.3073	30.4397	28.4732	34.13	33.88
10.88	0.938386	0.852834	32.3462	33.2882	30.3532	28.3893	34.19	33.88
10.89	0.93623	0.850804	32.3283	33.2689	30.2668	28.3054	34.19	33.88
10.9	0.935383	0.849995	32.3104	33.2496	30.2225	28.262	34.19	33.88
10.91	0.93501	0.84963	32.2923	33.2302	30.1936	28.2334	34.19	33.88
10.92	0.93661	0.849828	32.2741	33.2107	30.2283	28.2234	34.25	33.88
10.93	0.940716	0.850744	32.2559	33.1911	30.3437	28.2371	34.19	33.88
10.94	0.944495	0.851376	32.2376	33.1714	30.4482	28.2414	34.25	33.88
10.95	0.946211	0.850225	32.2192	33.1517	30.4861	28.1864	34.25	33.88
10.96	0.947928	0.849073	32.2007	33.1318	30.5239	28.1314	34.25	33.88
10.97	0.948364	0.849328	32.1821	33.1119	30.5204	28.1229	34.31	33.81
10.98	0.948529	0.849882	32.1634	33.0919	30.508	28.1242	34.31	33.88
10.99	0.949746	0.850478	32.1447	33.0718	30.5293	28.1269	34.25	33.88
11	0.952005	0.851116	32.1259	33.0517	30.584	28.1308	34.31	33.88
11.01	0.953735	0.851752	32.107	33.0314	30.6216	28.1346	34.31	33.88
11.02	0.952884	0.852378	32.088	33.0111	30.5762	28.138	34.31	33.88
11.03	0.952033	0.853004	32.069	32.9907	30.5307	28.1412	34.31	33.88
11.04	0.951008	0.85294	32.0498	32.9702	30.4796	28.1216	34.31	33.88
11.05	0.949948	0.852732	32.0306	32.9497	30.4274	28.0972	34.31	33.88
11.06	0.95126	0.852401	32.0113	32.929	30.4511	28.0687	34.38	33.94
11.07	0.955187	0.851934	31.9919	32.9083	30.5583	28.0357	34.38	33.94
11.08	0.958835	0.85171	31.9725	32.8875	30.6563	28.0106	34.31	33.94
11.09	0.960304	0.853384	31.953	32.8667	30.6846	28.0479	34.38	33.88
11.1	0.961773	0.855059	31.9334	32.8457	30.7126	28.085	34.44	33.88
11.11	0.958515	0.856765	31.9137	32.8247	30.5898	28.1231	34.38	33.88
11.12	0.953607	0.858483	31.8939	32.8036	30.4143	28.1613	34.38	33.94
11.13	0.950368	0.859475	31.8741	32.7824	30.2921	28.1757	34.44	33.94
11.14	0.950111	0.85917	31.8542	32.7612	30.265	28.1474	34.38	33.94
11.15	0.949854	0.858865	31.8343	32.7399	30.2379	28.1191	34.44	33.94
11.16	0.952324	0.858129	31.8142	32.7185	30.2974	28.0767	34.44	33.94
11.17	0.95489	0.857378	31.7941	32.697	30.3598	28.0337	34.44	33.94
11.18	0.953629	0.856871	31.7739	32.6755	30.3005	27.9987	34.44	34
11.19	0.949395	0.856555	31.7536	32.6539	30.1468	27.9699	34.44	33.94
11.2	0.945558	0.855983	31.7333	32.6322	30.0057	27.9326	34.44	33.94
11.21	0.943978	0.853957	31.7129	32.6105	29.9363	27.848	34.5	33.94
11.22	0.942398	0.85193	31.6924	32.5887	29.8669	27.7633	34.5	33.94
11.23	0.94427	0.852112	31.6719	32.5668	29.9068	27.7506	34.5	34
11.24	0.947448	0.85313	31.6513	32.5449	29.988	27.765	34.5	33.94
11.25	0.949821	0.854471	31.6306	32.5229	30.0434	27.7899	34.5	33.94
11.26	0.950231	0.8566	31.6099	32.5008	30.0367	27.8402	34.5	33.94
11.27	0.950642	0.858728	31.5891	32.4786	30.0299	27.8903	34.56	33.94
11.28	0.951514	0.857831	31.5682	32.4564	30.0376	27.8421	34.5	34
11.29	0.952471	0.856382	31.5472	32.4342	30.0478	27.776	34.56	33.94
11.3	0.954923	0.855492	31.5262	32.4118	30.1051	27.728	34.56	34
11.31	0.95971	0.855473	31.5052	32.3894	30.2358	27.7082	34.56	34
11.32	0.964498	0.855454	31.484	32.3669	30.3663	27.6884	34.56	34
11.33	0.966627	0.85391	31.4628	32.3444	30.4128	27.6192	34.56	34.06
11.34	0.968538	0.85224	31.4415	32.3218	30.4523	27.5459	34.56	34.06
11.35	0.967954	0.849339	31.4202	32.2991	30.4133	27.4329	34.56	34
11.36	0.964282	0.844912	31.3988	32.2764	30.2773	27.2707	34.56	34
11.37	0.96061	0.840485	31.3774	32.2536	30.1414	27.1087	34.63	34
11.38	0.958968	0.840949	31.3558	32.2308	30.0693	27.1044	34.69	34
11.39	0.957414	0.841625	31.3343	32.2079	29.9998	27.1069	34.63	34.06
11.4	0.957122	0.843388	31.3126	32.1849	29.97	27.1444	34.63	34.06
11.41	0.958315	0.846431	31.2909	32.1619	29.9865	27.2228	34.69	34.13
11.42	0.959507	0.849473	31.2692	32.1388	30.003	27.301	34.63	34.06
11.43	0.957979	0.848638	31.2473	32.1156	29.9343	27.2545	34.63	34.06
11.44	0.956307	0.847598	31.2255	32.0924	29.8611	27.2015	34.69	34.06
11.45	0.953788	0.846478	31.2035	32.0691	29.7615	27.1458	34.69	34.06
11.46	0.95014	0.845254	31.1815	32.0458	29.6268	27.0869	34.69	34.13
11.47	0.946492	0.84403	31.1595	32.0224	29.4922	27.0279	34.69	34.13
11.48	0.94678	0.845668	31.1373	31.999	29.4802	27.0605	34.69	34.06
11.49	0.947524	0.847637	31.1152	31.9755	29.4824	27.1036	34.69	34.06
11.5	0.949001	0.849687	31.0929	31.952	29.5072	27.1492	34.75	34.06
11.51	0.951824	0.851888	31.0707	31.9284	29.5738	27.1994	34.75	34.13
11.52	0.954648	0.854088	31.0483	31.9047	29.6402	27.2494	34.75	34.13
11.53	0.955271	0.854047	31.0259	31.881	29.6382	27.2279	34.75	34.13
11.54	0.955337	0.85344	31.0035	31.8572	29.6188	27.1882	34.75	34.13
11.55	0.955567	0.852794	30.981	31.8334	29.6044	27.1473	34.75	34.13
11.56	0.956334	0.852021	30.9584	31.8095	29.6066	27.1024	34.75	34.13
11.57	0.957102	0.851248	30.9358	31.7856	29.6087	27.0574	34.81	34.13
11.58	0.958512	0.852766	30.9131	31.7616	29.6306	27.0852	34.75	34.13
11.59	0.96026	0.855493	30.8904	31.7376	29.6628	27.1513	34.81	34.13
11.6	0.961882	0.858112	30.8676	31.7135	29.691	27.2138	34.81	34.13
11.61	0.961682	0.859173	30.8448	31.6894	29.6629	27.2267	34.81	34.13
11.62	0.961483	0.860234	30.8219	31.6652	29.6348	27.2395	34.81	34.19
11.63	0.960786	0.859985	30.799	31.641	29.5913	27.2107	34.88	34.19
11.64	0.959516	0.858225	30.776	31.6167	29.5301	27.1342	34.81	34.19
11.65	0.958247	0.856466	30.753	31.5923	29.469	27.0578	34.88	34.19
11.66	0.960429	0.856163	30.7299	31.568	29.5139	27.0273	34.88	34.19
11.67	0.963211	0.856112	30.7068	31.5435	29.5771	27.0048	34.94	34.13
11.68	0.965884	0.856399	30.6836	31.5191	29.6368	26.9929	34.88	34.19
11.69	0.96819	0.85783	30.6604	31.4945	29.6851	27.0169	34.94	34.19
11.7	0.970496	0.85926	30.6371	31.47	29.7332	27.0409	34.94	34.19
11.71	0.969264	0.860747	30.6138	31.4453	29.6729	27.0665	34.88	34.19
11.72	0.965591	0.862272	30.5905	31.4207	29.5379	27.0932	34.94	34.19
11.73	0.961918	0.863796	30.5671	31.396	29.403	27.1197	35	34.25
11.74	0.958118	0.864473	30.5436	31.3712	29.2644	27.1196	35	34.25
11.75	0.95431	0.8651	30.5201	31.3464	29.1256	27.1178	35.13	34.19
11.76	0.951887	0.864956	30.4965	31.3216	29.0293	27.0918	35.13	34.19
11.77	0.952957	0.862869	30.4729	31.2967	29.0394	27.0049	35.13	34.19
11.78	0.954027	0.860782	30.4493	31.2717	29.0495	26.9181	35.13	34.19
11.79	0.957796	0.857795	30.4256	31.2468	29.1415	26.8033	35.13	34.19
11.8	0.963277	0.854237	30.4019	31.2217	29.2855	26.6707	35.13	34.19
11.81	0.968759	0.850678	30.3781	31.1967	29.4291	26.5383	35.13	34.19
11.82	0.969669	0.850532	30.3543	31.1716	29.4336	26.5124	35.19	34.25
11.83	0.970221	0.850653	30.3304	31.1464	29.4272	26.4948	35.13	34.19
11.84	0.969571	0.851945	30.3065	31.1212	29.3843	26.5136	35.13	34.19
11.85	0.964915	0.857138	30.2826	31.096	29.2201	26.6536	35.19	34.19
11.86	0.960258	0.862331	30.2586	31.0707	29.0561	26.7933	35.25	34.19
11.87	0.957165	0.867343	30.2346	31.0454	28.9395	26.927	35.19	34.19
11.88	0.955502	0.872189	30.2105	31.0201	28.8662	27.0553	35.25	34.25
11.89	0.953839	0.877034	30.1864	30.9947	28.793	27.1834	35.25	34.19
11.9	0.953663	0.878665	30.1623	30.9692	28.7646	27.2116	35.25	34.19
11.91	0.953856	0.879496	30.1381	30.9438	28.7474	27.2149	35.31	34.25
11.92	0.953882	0.880089	30.1138	30.9183	28.725	27.2108	35.31	34.19
11.93	0.951568	0.877382	30.0896	30.8927	28.6323	27.1047	35.31	34.19
11.94	0.949255	0.874675	30.0653	30.8671	28.5396	26.9987	35.31	34.19
11.95	0.947585	0.871811	30.0409	30.8415	28.4663	26.8879	35.38	34.19
11.96	0.947279	0.868612	30.0165	30.8158	28.434	26.767	35.38	34.25
11.97	0.946973	0.865413	29.9921	30.7902	28.4017	26.6462	35.38	34.25
11.98	0.949801	0.863969	29.9676	30.7644	28.4633	26.5795	35.38	34.19
11.99	0.955077	0.863895	29.9432	30.7387	28.598	26.555	35.38	34.25
12	0.960352	0.86382	29.9186	30.7129	28.7324	26.5304	35.38	34.25
12.01	0.962019	0.864722	29.8941	30.687	28.7586	26.5357	35.44	34.25
12.02	0.962724	0.865883	29.8694	30.6611	28.756	26.549	35.38	34.25
12.03	0.963417	0.867035	29.8448	30.6352	28.753	26.5618	35.44	34.25
12.04	0.961574	0.866373	29.8201	30.6093	28.6743	26.5191	35.44	34.25
12.05	0.95973	0.86571	29.7954	30.5833	28.5956	26.4763	35.44	34.25
12.06	0.957876	0.865004	29.7707	30.5573	28.5166	26.4322	35.5	34.25
12.07	0.955985	0.864129	29.7459	30.5313	28.4366	26.383	35.5	34.25
12.08	0.954094	0.863253	29.7211	30.5052	28.3567	26.3337	35.56	34.25
12.09	0.951782	0.862701	29.6962	30.4791	28.2643	26.2943	35.56	34.25
12.1	0.94883	0.862638	29.6714	30.453	28.1531	26.2699	35.56	34.25
12.11	0.945879	0.862576	29.6464	30.4268	28.042	26.2454	35.56	34.25
12.12	0.947906	0.862756	29.6215	30.4006	28.0784	26.2283	35.56	34.25
12.13	0.953647	0.863115	29.5965	30.3744	28.2247	26.2166	35.56	34.25
12.14	0.959389	0.863475	29.5715	30.3481	28.3706	26.2048	35.56	34.31
12.15	0.966015	0.864398	29.5465	30.3218	28.5424	26.2101	35.63	34.31
12.16	0.97296	0.865523	29.5214	30.2955	28.7232	26.2214	35.63	34.25
12.17	0.979905	0.866649	29.4963	30.2691	28.9036	26.2327	35.63	34.25
12.18	0.979834	0.867365	29.4712	30.2428	28.8769	26.2315	35.63	34.25
12.19	0.978855	0.868029	29.446	30.2163	28.8234	26.2287	35.69	34.31
12.2	0.977876	0.868669	29.4208	30.1899	28.7699	26.225	35.69	34.25
12.21	0.976934	0.868223	29.3956	30.1634	28.7176	26.1886	35.63	34.31
12.22	0.975992	0.867776	29.3703	30.137	28.6652	26.1521	35.63	34.31
12.23	0.974995	0.867498	29.3451	30.1104	28.6113	26.1207	35.69	34.31
12.24	0.973672	0.868215	29.3198	30.0839	28.5478	26.1193	35.69	34.31
12.25	0.972348	0.868933	29.2944	30.0573	28.4844	26.1178	35.75	34.31
12.26	0.969801	0.869625	29.2691	30.0307	28.3852	26.1155	35.75	34.31
12.27	0.963648	0.870242	29.2437	30.0041	28.1806	26.1108	35.75	34.31
12.28	0.957495	0.870859	29.2182	29.9774	27.9763	26.1061	35.75	34.38
12.29	0.952993	0.870543	29.1928	29.9507	27.8205	26.0734	35.75	34.31
12.3	0.951572	0.868485	29.1673	29.924	27.7548	25.9886	35.75	34.31
12.31	0.950151	0.866426	29.1418	29.8973	27.6891	25.9038	35.81	34.38
12.32	0.95137	0.864989	29.1163	29.8706	27.7004	25.8377	35.81	34.38
12.33	0.956083	0.864375	29.0908	29.8438	27.8132	25.7962	35.88	34.31
12.34	0.960797	0.863762	29.0652	29.817	27.9257	25.7548	35.88	34.38
12.35	0.963673	0.864387	29.0396	29.7901	27.9847	25.7502	35.81	34.38
12.36	0.964697	0.866261	29.014	29.7633	27.9897	25.7828	35.88	34.38
12.37	0.965721	0.868134	28.9883	29.7364	27.9946	25.8152	35.88	34.38
12.38	0.964434	0.868959	28.9626	29.7095	27.9325	25.8164	35.88	34.38
12.39	0.961268	0.868931	28.9369	29.6826	27.8161	25.7921	35.94	34.38
12.4	0.958102	0.868903	28.9112	29.6557	27.6999	25.7679	35.94	34.44
12.41	0.955923	0.868404	28.8855	29.6287	27.6123	25.7297	35.94	34.38
12.42	0.954427	0.867581	28.8597	29.6017	27.5445	25.6819	35.94	34.44
12.43	0.952932	0.866757	28.8339	29.5747	27.4767	25.6341	35.94	34.44
12.44	0.952785	0.867785	28.8081	29.5477	27.4479	25.6411	35.94	34.44
12.45	0.953476	0.869964	28.7823	29.5206	27.4432	25.6819	36	34.44
12.46	0.954168	0.872143	28.7564	29.4936	27.4384	25.7226	35.94	34.44
12.47	0.953687	0.873484	28.7305	29.4665	27.3999	25.7385	36	34.5
12.48	0.952511	0.874329	28.7046	29.4394	27.3415	25.7397	36	34.5
12.49	0.951335	0.875174	28.6787	29.4123	27.2831	25.7409	36	34.5
12.5	0.951182	0.874656	28.6528	29.3851	27.254	25.7019	36	34.44
12.51	0.951644	0.873319	28.6268	29.3579	27.2425	25.6388	36	34.44
12.52	0.952106	0.871981	28.6008	29.3308	27.231	25.5759	36.06	34.5
12.53	0.954003	0.8715	28.5748	29.3036	27.2604	25.5381	36.06	34.44
12.54	0.956831	0.871574	28.5488	29.2763	27.3164	25.5165	36.06	34.5
12.55	0.959659	0.871648	28.5227	29.2491	27.3721	25.4949	36.06	34.44
12.56	0.961967	0.871731	28.4967	29.2218	27.4129	25.4736	36.06	34.5
12.57	0.963889	0.87182	28.4706	29.1946	27.4425	25.4524	36.06	34.5
12.58	0.965811	0.87191	28.4445	29.1673	27.472	25.4312	36.13	34.5
12.59	0.965814	0.873792	28.4184	29.14	27.4469	25.4623	36.13	34.5
12.6	0.964095	0.877283	28.3923	29.1127	27.3728	25.54	36.13	34.5
12.61	0.962376	0.880775	28.3661	29.0853	27.2989	25.6176	36.13	34.5
12.62	0.958485	0.883973	28.3399	29.058	27.1634	25.6864	36.19	34.5
12.63	0.952095	0.886833	28.3138	29.0306	26.9574	25.7453	36.13	34.56
12.64	0.945705	0.889694	28.2876	29.0032	26.7517	25.804	36.19	34.56
12.65	0.94019	0.890296	28.2613	28.9758	26.571	25.797	36.19	34.56
12.66	0.936055	0.887337	28.2351	28.9484	26.4296	25.687	36.19	34.56
12.67	0.93192	0.884379	28.2088	28.921	26.2884	25.5771	36.19	34.56
12.68	0.929492	0.881507	28.1826	28.8935	26.1955	25.4698	36.19	34.56
12.69	0.93112	0.87884	28.1563	28.866	26.2169	25.3686	36.19	34.56
12.7	0.932748	0.876173	28.13	28.8386	26.2382	25.2676	36.25	34.56
12.71	0.935198	0.873931	28.1037	28.8111	26.2825	25.1789	36.25	34.56
12.72	0.94117	0.873513	28.0774	28.7836	26.4256	25.1428	36.25	34.56
12.73	0.947141	0.873094	28.051	28.7561	26.5683	25.1068	36.31	34.56
12.74	0.952987	0.872821	28.0247	28.7285	26.7071	25.0749	36.31	34.56
12.75	0.957075	0.874592	27.9983	28.701	26.7965	25.1017	36.31	34.56
12.76	0.961162	0.876362	27.9719	28.6735	26.8855	25.1283	36.31	34.56
12.77	0.96525	0.878132	27.9455	28.6459	26.9744	25.1549	36.25	34.56
12.78	0.962291	0.879674	27.9191	28.6183	26.8663	25.1748	36.31	34.56
12.79	0.958793	0.881198	27.8927	28.5907	26.7433	25.1941	36.31	34.56
12.8	0.955295	0.882722	27.8662	28.5631	26.6205	25.2133	36.31	34.56
12.81	0.95068	0.881201	27.8398	28.5355	26.4667	25.1455	36.38	34.56
12.82	0.945744	0.878799	27.8133	28.5079	26.3043	25.0527	36.38	34.56
12.83	0.940807	0.876398	27.7869	28.4803	26.1421	24.96	36.38	34.56
12.84	0.938982	0.874539	27.7604	28.4526	26.0665	24.8829	36.38	34.56
12.85	0.939174	0.873031	27.7339	28.425	26.0469	24.8159	36.38	34.63
12.86	0.939366	0.871524	27.7074	28.3973	26.0274	24.7489	36.38	34.63
12.87	0.941868	0.871579	27.6808	28.3697	26.0717	24.7264	36.38	34.56
12.88	0.947532	0.873772	27.6543	28.342	26.2034	24.7644	36.44	34.63
12.89	0.953196	0.875965	27.6278	28.3143	26.3347	24.8023	36.44	34.56
12.9	0.958623	0.878035	27.6012	28.2866	26.4592	24.8366	36.44	34.56
12.91	0.963217	0.879671	27.5747	28.2589	26.5604	24.8585	36.5	34.56
12.92	0.967812	0.881307	27.5481	28.2312	26.6614	24.8803	36.5	34.56
12.93	0.972364	0.882934	27.5215	28.2034	26.7609	24.9018	36.5	34.63
12.94	0.969001	0.88291	27.4949	28.1757	26.6426	24.8766	36.5	34.56
12.95	0.965638	0.882885	27.4683	28.148	26.5245	24.8514	36.56	34.63
12.96	0.962276	0.882861	27.4417	28.1202	26.4065	24.8262	36.5	34.63
12.97	0.958982	0.881959	27.4151	28.0925	26.2906	24.7764	36.56	34.69
12.98	0.95571	0.880799	27.3885	28.0647	26.1754	24.7194	36.56	34.56
12.99	0.952437	0.879639	27.3618	28.037	26.0604	24.6624	36.56	34.63
13	0.953338	0.877912	27.3352	28.0092	26.0597	24.5896	36.56	34.63
13.01	0.958029	0.87567	27.3085	27.9814	26.1624	24.5025	36.63	34.63
13.02	0.962719	0.873427	27.2819	27.9536	26.2648	24.4155	36.63	34.63
13.03	0.966676	0.871514	27.2552	27.9258	26.347	24.3377	36.63	34.63
13.04	0.96854	0.87054	27.2285	27.898	26.3719	24.2863	36.63	34.63
13.05	0.970403	0.869566	27.2018	27.8702	26.3967	24.235	36.63	34.63
13.06	0.972266	0.868592	27.1752	27.8424	26.4215	24.1837	36.69	34.63
13.07	0.969955	0.868667	27.1485	27.8146	26.3328	24.1616	36.69	34.56
13.08	0.967549	0.868766	27.1218	27.7868	26.2416	24.1402	36.63	34.63
13.09	0.965143	0.868865	27.0951	27.759	26.1506	24.1188	36.69	34.63
13.1	0.966195	0.869104	27.0683	27.7311	26.1533	24.1012	36.69	34.63
13.11	0.968876	0.869408	27.0416	27.7033	26.2	24.0854	36.75	34.69
13.12	0.971557	0.869712	27.0149	27.6755	26.2465	24.0697	36.75	34.63
13.13	0.973523	0.871497	26.9882	27.6476	26.2736	24.0948	36.75	34.63
13.14	0.974245	0.875862	26.9614	27.6198	26.267	24.1911	36.75	34.63
13.15	0.974966	0.880227	26.9347	27.5919	26.2604	24.2872	36.75	34.69
13.16	0.975591	0.884615	26.9079	27.5641	26.2512	24.3836	36.75	34.69
13.17	0.973418	0.889676	26.8812	27.5362	26.1666	24.4983	36.75	34.69
13.18	0.971245	0.894736	26.8544	27.5084	26.0822	24.6127	36.75	34.69
13.19	0.969072	0.899797	26.8277	27.4805	25.998	24.7269	36.81	34.69
13.2	0.969092	0.901737	26.8009	27.4526	25.9726	24.7551	36.75	34.69
13.21	0.970121	0.902242	26.7742	27.4248	25.9742	24.7438	36.75	34.63
13.22	0.97115	0.902747	26.7474	27.3969	25.9757	24.7325	36.81	34.69
13.23	0.971327	0.903199	26.7206	27.369	25.9545	24.7197	36.81	34.69
13.24	0.969686	0.903542	26.6938	27.3412	25.8846	24.7039	36.81	34.69
13.25	0.968045	0.903884	26.6671	27.3133	25.8149	24.6881	36.88	34.69
13.26	0.966405	0.904226	26.6403	27.2854	25.7453	24.6722	36.81	34.75
13.27	0.963973	0.902353	26.6135	27.2576	25.6547	24.5959	36.81	34.75
13.28	0.961488	0.900329	26.5867	27.2297	25.5628	24.5157	36.88	34.69
13.29	0.959003	0.898305	26.5599	27.2018	25.471	24.4355	36.88	34.69
13.3	0.95764	0.894449	26.5331	27.1739	25.4092	24.3057	36.88	34.69
13.31	0.957249	0.889008	26.5063	27.1461	25.3732	24.1331	36.88	34.69
13.32	0.956858	0.883567	26.4795	27.1182	25.3372	23.9607	36.88	34.69
13.33	0.956844	0.878846	26.4527	27.0903	25.3112	23.8082	36.88	34.75
13.34	0.959636	0.87947	26.4259	27.0624	25.3593	23.8006	36.88	34.75
13.35	0.962427	0.880094	26.3991	27.0345	25.4073	23.7929	36.88	34.75
13.36	0.965219	0.880718	26.3723	27.0067	25.4551	23.7853	36.81	34.75
13.37	0.970932	0.882585	26.3455	26.9788	25.5797	23.8111	36.88	34.75
13.38	0.977999	0.885028	26.3187	26.9509	25.7397	23.8523	36.94	34.75
13.39	0.985066	0.887471	26.2919	26.9231	25.8993	23.8934	36.94	34.75
13.4	0.989613	0.88895	26.2651	26.8952	25.9923	23.9085	36.88	34.75
13.41	0.985737	0.887207	26.2383	26.8673	25.8641	23.8369	36.94	34.75
13.42	0.981861	0.885465	26.2115	26.8394	25.7361	23.7654	36.94	34.81
13.43	0.977985	0.883723	26.1847	26.8116	25.6083	23.694	36.94	34.81
13.44	0.969489	0.884937	26.1579	26.7837	25.3598	23.7019	36.94	34.81
13.45	0.959531	0.887089	26.1311	26.7559	25.0736	23.7348	37	34.88
13.46	0.949572	0.889241	26.1043	26.728	24.7879	23.7676	37	34.88
13.47	0.94247	0.891534	26.0775	26.7001	24.5773	23.8041	37	34.88
13.48	0.94307	0.89421	26.0507	26.6723	24.5677	23.8506	37	34.81
13.49	0.94367	0.896886	26.0239	26.6444	24.558	23.897	37	34.88
13.5	0.944271	0.899562	25.9971	26.6166	24.5483	23.9433	36.94	34.88
13.51	0.946735	0.898512	25.9703	26.5887	24.587	23.8903	37	34.88
13.52	0.949776	0.896307	25.9435	26.5609	24.6406	23.8067	37	34.88
13.53	0.952818	0.894102	25.9168	26.5331	24.6939	23.7233	37	34.88
13.54	0.9557	0.891662	25.89	26.5052	24.743	23.6337	37	34.88
13.55	0.95807	0.888471	25.8632	26.4774	24.7787	23.5244	37	34.88
13.56	0.960439	0.885279	25.8364	26.4496	24.8143	23.4152	37	34.88
13.57	0.962809	0.882087	25.8096	26.4217	24.8497	23.3063	37	34.81
13.58	0.96412	0.879083	25.7828	26.3939	24.8578	23.2024	37.06	34.88
13.59	0.964965	0.876161	25.7561	26.3661	24.8537	23.1009	37.06	34.88
13.6	0.96581	0.873239	25.7293	26.3383	24.8496	22.9996	37.06	34.88
13.61	0.96617	0.870782	25.7025	26.3105	24.833	22.9107	37.06	34.88
13.62	0.963334	0.871394	25.6757	26.2827	24.7343	22.9026	37.06	34.88
13.63	0.960497	0.872007	25.649	26.2549	24.6358	22.8945	37.06	34.88
13.64	0.957661	0.872619	25.6222	26.2271	24.5374	22.8863	37.06	34.94
13.65	0.956727	0.875521	25.5955	26.1993	24.4879	22.9381	37	34.94
13.66	0.957348	0.880292	25.5687	26.1716	24.4782	23.0386	37	34.88
13.67	0.957969	0.885063	25.542	26.1438	24.4684	23.1389	37.06	34.94
13.68	0.958589	0.889834	25.5152	26.116	24.4586	23.2389	37.06	34.94
13.69	0.960564	0.8929	25.4885	26.0883	24.4833	23.2942	37.06	34.88
13.7	0.962609	0.895876	25.4618	26.0605	24.5097	23.347	37.06	34.94
13.71	0.964655	0.898852	25.435	26.0328	24.536	23.3996	37.06	34.94
13.72	0.965294	0.900891	25.4083	26.005	24.5265	23.4277	37.06	34.94
13.73	0.96309	0.901036	25.3816	25.9773	24.4448	23.4064	37.13	34.94
13.74	0.960887	0.90118	25.3549	25.9495	24.3632	23.3852	37.13	34.88
13.75	0.958684	0.901325	25.3282	25.9218	24.2817	23.364	37.13	34.94
13.76	0.954786	0.901332	25.3015	25.8941	24.1575	23.3392	37.13	34.94
13.77	0.950137	0.901279	25.2748	25.8664	24.0145	23.3128	37.13	34.94
13.78	0.945488	0.901225	25.2481	25.8387	23.8718	23.2865	37.19	35
13.79	0.940926	0.901228	25.2214	25.811	23.7315	23.2616	37.19	34.94
13.8	0.938769	0.902783	25.1947	25.7833	23.652	23.2768	37.13	35
13.81	0.936612	0.904339	25.168	25.7556	23.5727	23.2918	37.13	34.94
13.82	0.934455	0.905894	25.1414	25.728	23.4935	23.3068	37.13	34.94
13.83	0.934308	0.907426	25.1147	25.7003	23.4649	23.3211	37.13	35
13.84	0.937771	0.908915	25.0881	25.6727	23.5269	23.3343	37.13	35
13.85	0.941234	0.910404	25.0614	25.645	23.5886	23.3473	37.13	35
13.86	0.944696	0.911893	25.0348	25.6174	23.6502	23.3603	37.13	34.94
13.87	0.946419	0.910971	25.0081	25.5898	23.6682	23.3115	37.13	35
13.88	0.947248	0.908811	24.9815	25.5621	23.6637	23.2312	37.13	34.94
13.89	0.948078	0.906651	24.9549	25.5345	23.6592	23.1509	37.19	35
13.9	0.948908	0.904492	24.9283	25.5069	23.6546	23.0708	37.19	34.94
13.91	0.947406	0.900923	24.9017	25.4793	23.592	22.9549	37.19	35
13.92	0.945767	0.897271	24.8751	25.4517	23.526	22.8371	37.19	34.94
13.93	0.944128	0.893619	24.8485	25.4242	23.4602	22.7195	37.25	34.94
13.94	0.944191	0.890459	24.8219	25.3966	23.4366	22.6146	37.25	35
13.95	0.950761	0.889182	24.7953	25.3691	23.5744	22.5577	37.25	35
13.96	0.957331	0.887905	24.7688	25.3415	23.7119	22.5008	37.25	34.94
13.97	0.963901	0.886628	24.7422	25.314	23.849	22.4441	37.31	34.94
13.98	0.970099	0.887091	24.7157	25.2864	23.9766	22.4314	37.25	34.94
13.99	0.975843	0.889678	24.6891	25.2589	24.0927	22.4723	37.25	34.94
14	0.981587	0.892265	24.6626	25.2314	24.2085	22.5131	37.25	35
							37.75	35.38
							37.75	35.38
							37.81	35.44
							37.81	35.44
							37.81	35.44
							37.81	35.44
							37.81	35.44
							37.81	35.44
							37.81	35.44
							37.81	35.44
							37.88	35.44
							37.88	35.5
							37.88	35.44
							37.88	35.5
							37.88	35.5
							37.88	35.5
							37.81	35.44
							37.88	35.5
							37.88	35.5
							37.88	35.44
							37.88	35.5
							37.88	35.5
							37.88	35.5
							37.94	35.5
							37.88	35.5
							37.94	35.5
							37.88	35.5
							37.94	35.56
							37.94	35.5
							37.94	35.56
							37.94	35.5
							37.94	35.5
							37.94	35.56
							37.94	35.5
							38	35.56
							38	35.5
							38	35.56
							38	35.56
							38	35.56
							38	35.56
							38	35.56
							38	35.56
							38.06	35.56
							38	35.63
							38	35.63
							38.06	35.63
							38.06	35.56
							38.06	35.63
							38.06	35.63
							38.06	35.63
							38.13	35.63
							38.13	35.63
							38.06	35.63
							38.13	35.63
							38.13	35.69
							38.13	35.69
							38.13	35.63
							38.13	35.69
							38.13	35.69
							38.19	35.69
							38.19	35.69
							38.13	35.75
							38.19	35.69
							38.19	35.75
							38.19	35.75
							38.19	35.69
							38.19	35.69
							38.25	35.69
							38.25	35.75
							38.25	35.69
							38.25	35.75
							38.25	35.75
							38.25	35.81
							38.25	35.81
							38.25	35.81
							38.31	35.81
							38.25	35.81
							38.25	35.81
							38.31	35.81
							38.31	35.81
							38.31	35.81
							38.31	35.81
							38.31	35.81
							38.31	35.81
							38.31	35.81
							38.31	35.81
							38.31	35.81
							38.38	35.81
							38.38	35.81
							38.38	35.81
							38.38	35.81
							38.38	35.88
							38.38	35.81
							38.38	35.81
							38.38	35.81
							38.44	35.81
							38.38	35.81
							38.44	35.88
							38.44	35.88
							38.44	35.88
							38.44	35.88
							38.5	35.88
							38.44	35.88
							38.5	35.88
							38.44	35.81
							38.5	35.88
							38.56	35.88
							38.5	35.88
							38.5	35.88
							38.5	35.81
							38.5	35.88
							38.56	35.88
							38.56	35.88
							38.5	35.88
							38.56	35.88
							38.56	35.88
							38.56	35.88
							38.56	35.88
							38.63	35.81
							38.56	35.81
							38.63	35.88
							38.69	35.88
							38.63	35.88
							38.63	35.88
							38.63	35.88
							38.63	35.88
							38.63	35.88
							38.69	35.88
							38.63	35.94
							38.69	35.94
							38.69	35.94
							38.69	35.94
							38.69	35.94
							38.69	35.94
							38.75	36
							38.69	36
							38.75	35.94
							38.81	36
							38.75	36
							38.81	36
							38.75	36
							38.75	36
							38.81	36
							38.81	36.06
							38.81	36.06
							38.88	36.06
							38.88	36
							38.88	36.06
							38.94	36
							38.88	36
							38.88	36.06
							38.88	36.06
							38.94	36.06
							38.94	36.06
							38.94	36.13
							38.94	36.06
							38.94	36.06
							39	36.06
							38.94	36.13
							39	36.13
							39	36.06
							39	36.13
							39	36.13
							39.06	36.13
							39	36.13
							39.06	36.13
							39.13	36.19
							39.06	36.19
							39.06	36.19
							39.06	36.19
							39.06	36.19
							39.06	36.19
							39.06	36.19
							39.06	36.19
							39.06	36.19
							39.13	36.19
							39.13	36.19
							39.13	36.25
							39.13	36.19
							39.13	36.19
							39.13	36.25
							39.13	36.25
							39.13	36.25
							39.13	36.25
							39.19	36.25
							39.19	36.25
							39.19	36.25
							39.19	36.25
							39.19	36.25
							39.19	36.25
							39.25	36.31
							39.19	36.25
							39.19	36.25
							39.25	36.31
							39.25	36.31
							39.25	36.31
							39.25	36.31
							39.25	36.31
							39.25	36.31
							39.31	36.38
							39.31	36.31
							39.31	36.31
							39.38	36.31
							39.38	36.38
							39.38	36.38
							39.38	36.31
							39.38	36.38
							39.38	36.38
							39.44	36.38
							39.44	36.38
							39.44	36.31
							39.44	36.31
							39.44	36.38
							39.5	36.38
							39.44	36.38
							39.44	36.38
							39.5	36.38
							39.5	36.38
							39.5	36.38
							39.5	36.38
							39.5	36.38
							39.5	36.38
							39.56	36.38
							39.56	36.38
							39.5	36.44
							39.56	36.38
							39.56	36.44
							39.56	36.38
							39.56	36.38
							39.56	36.38
							39.56	36.38
							39.56	36.44
							39.63	36.38
							39.63	36.44
							39.63	36.38
							39.63	36.44
							39.69	36.44
							39.69	36.44
							39.69	36.44
							39.69	36.44
							39.69	36.44
							39.69	36.5
							39.75	36.44
							39.75	36.5
							39.75	36.44
							39.75	36.44
							39.75	36.5
							39.75	36.44
							39.81	36.5
							39.81	36.5
							39.75	36.5
							39.81	36.5
							39.88	36.5
							39.88	36.5
							39.88	36.5
							39.88	36.56
							39.88	36.56
							39.94	36.56
							39.88	36.56
							39.88	36.56
							39.88	36.56
							39.94	36.56
							40	36.63
							39.94	36.56
							39.94	36.63
							40	36.69
							40	36.69
							39.94	36.63
							40	36.63
							40	36.69
							40	36.69
							40.06	36.69
							40.13	36.69
							40.06	36.69
							40.13	36.69
							40.13	36.69
							40.06	36.69
							40.13	36.75
							40.06	36.69
							40.19	36.69
							40.19	36.75
							40.13	36.75
							40.19	36.75
							40.19	36.75
							40.19	36.75
							40.19	36.75
							40.19	36.75
							40.19	36.75
							40.19	36.75
							40.25	36.75
							40.19	36.81
							40.19	36.81
							40.25	36.81
							40.25	36.81
							40.31	36.81
							40.25	36.81
							40.25	36.81
							40.31	36.81
							40.31	36.81
							40.31	36.81
							40.31	36.81
							40.38	36.81
							40.38	36.88
							40.38	36.88
							40.38	36.81
							40.44	36.88
							40.44	36.88
							40.44	36.88
							40.44	36.81
							40.44	36.88
							40.44	36.88
							40.44	36.88
							40.44	36.88
							40.44	36.94
							40.5	36.88
							40.5	36.94
							40.5	36.94
							40.5	36.94
							40.5	36.88
							40.56	36.94
							40.5	36.94
							40.56	36.94
							40.56	36.94
							40.56	37
							40.56	36.94
							40.56	36.94
							40.56	36.94
							40.63	36.94
							40.63	36.94
							40.63	36.94
							40.63	37
							40.63	37
							40.63	37
							40.63	37
							40.69	37
							40.69	37.06
							40.75	37
							40.69	37
							40.75	37
							40.75	37.06
							40.75	37.06
							40.81	37
							40.75	37.06
							40.75	37.06
							40.81	37.06
							40.81	37.06
							40.81	37.06
							40.81	37.13
							40.81	37.13
							40.81	37.13
							40.88	37.13
							40.88	37.13
							40.88	37.19
							40.88	37.19
							40.88	37.13
							40.88	37.13
							40.94	37.19
							40.94	37.19
							40.94	37.19
							40.94	37.19
							40.94	37.19
							40.94	37.19
							40.94	37.19
							41	37.19
							41	37.25
							41	37.25
							41	37.31
							41.06	37.31
							41.06	37.31
							41.06	37.31
							41.06	37.31
							41.06	37.31
							41.13	37.31
							41.13	37.31
							41.13	37.31
							41.13	37.31
							41.19	37.38
							41.19	37.38
							41.19	37.38
							41.19	37.31
							41.19	37.38
							41.19	37.38
							41.19	37.44
							41.19	37.44
							41.25	37.44
							41.25	37.44
							41.25	37.44
							41.25	37.44
							41.31	37.44
							41.31	37.5
							41.31	37.5
							41.31	37.5
							41.31	37.44
							41.31	37.56
							41.38	37.5
							41.38	37.5
							41.38	37.5
							41.38	37.56
							41.38	37.56
							41.38	37.56
							41.44	37.56
							41.44	37.56
							41.44	37.56
							41.44	37.63
							41.5	37.63
							41.5	37.63
							41.44	37.63
							41.44	37.63
							41.5	37.63
							41.5	37.69
							41.5	37.69
							41.5	37.69
							41.56	37.69
							41.56	37.69
							41.5	37.69
							41.56	37.69
							41.63	37.75
							41.63	37.75
							41.63	37.75
							41.63	37.75
							41.63	37.75
							41.63	37.75
							41.63	37.75
							41.69	37.75
							41.69	37.75
							41.69	37.75
							41.69	37.81
							41.69	37.81
							41.69	37.81
							41.75	37.81
							41.75	37.81
							41.75	37.81
							41.75	37.81
							41.81	37.81
							41.81	37.81
							41.81	37.81
							41.81	37.81
							41.81	37.88
							41.88	37.88
							41.88	37.88
							41.88	37.81
							41.88	37.88
							41.88	37.88
							41.88	37.88
							41.88	37.94
							41.94	37.94
							41.94	37.94
							41.94	37.88
							41.94	37.94
							42	37.94
							42	38
							42	38
							42	38
							42	38.06
							42	38.06
							42.06	38.06
							42.06	38.06
							42.06	38.06
							42.06	38.06
							42.06	38.06
							42.13	38.13
							42.06	38.13
							42.13	38.13
							42.19	38.13
							42.13	38.19
							42.13	38.19
							42.13	38.19
							42.19	38.25
							42.19	38.25
							42.25	38.25
							42.25	38.25
							42.25	38.31
							42.25	38.38
							42.25	38.31
							42.25	38.31
							42.31	38.31
							42.31	38.31
							42.31	38.38
							42.31	38.38
							42.31	38.44
							42.31	38.44
							42.31	38.44
							42.38	38.5
							42.44	38.5
							42.44	38.5
							42.44	38.56
							42.5	38.56
							42.44	38.56
							42.44	38.56
							42.44	38.63
							42.44	38.63
							42.5	38.69
							42.5	38.69
							42.5	38.69
							42.44	38.69
							42.5	38.75
							42.5	38.75
							42.5	38.75
							42.56	38.75
							42.56	38.75
							42.56	38.81
							42.56	38.81
							42.56	38.81
							42.56	38.88
							42.56	38.88
							42.56	38.88
							42.63	38.94
							42.63	38.94
							42.69	38.94
							42.69	38.94
							42.69	38.94
							42.69	39
							42.69	39
							42.75	39
							42.75	39.06
							42.75	39.06
							42.75	39.06
							42.75	39.06
							42.75	39.13
							42.81	39.13
							42.81	39.13
							42.81	39.13
							42.81	39.19
							42.81	39.19
							42.81	39.25
							42.81	39.25
							42.88	39.25
							42.88	39.25
							42.88	39.31
							42.94	39.31
							42.88	39.31
							42.88	39.38
							42.94	39.38
							42.94	39.38
							42.94	39.38
							43	39.44
							43	39.44
							42.94	39.44
							43.06	39.5
							43	39.5
							43.06	39.5
							43.06	39.5
							43.06	39.56
							43.06	39.56
							43.06	39.56
							43.06	39.56
							43.13	39.63
							43.06	39.63
							43.13	39.63
							43.13	39.63
							43.19	39.69
							43.13	39.69
							43.13	39.69
							43.19	39.69
							43.13	39.75
							43.19	39.75
							43.19	39.75
							43.25	39.81
							43.25	39.88
							43.19	39.88
							43.25	39.88
							43.25	39.88
							43.25	39.88
							43.31	39.94
							43.31	39.94
							43.31	39.94
							43.31	39.94
							43.38	39.94
							43.38	40
							43.38	40
							43.38	40
							43.38	40.06
							43.44	40.06
							43.44	40.06
							43.44	40.06
							43.44	40.06
							43.44	40.06
							43.44	40.13
							43.44	40.13
							43.5	40.13
							43.5	40.19
							43.5	40.19
							43.56	40.19
							43.5	40.19
							43.56	40.25
							43.56	40.25
							43.56	40.31
							43.56	40.31
							43.63	40.31
							43.63	40.31
							43.63	40.31
							43.69	40.38
							43.63	40.38
							43.69	40.38
							43.69	40.38
							43.69	40.44
							43.69	40.44
							43.75	40.5
							43.75	40.44
							43.75	40.5
							43.75	40.5
							43.75	40.56
							43.81	40.56
							43.75	40.56
							43.81	40.56
							43.81	40.56
							43.81	40.63
							43.88	40.56
							43.81	40.63
							43.81	40.63
							43.88	40.63
							43.88	40.63
							43.88	40.63
							43.88	40.69
							43.94	40.69
							43.94	40.75
							43.94	40.69
							43.94	40.75
							43.94	40.75
							44	40.75
							44	40.81
							44	40.81
							44	40.81
							44	40.88
							44	40.81
							44	40.81
							44	40.88
							44	40.88
							44.06	40.88
							44.06	40.94
							44.06	40.94
							44.06	40.94
							44.13	41
							44.06	41
							44.13	41
							44.13	41.06
							44.19	41.06
							44.13	41.06
							44.19	41.06
							44.19	41.06
							44.13	41.06
							44.25	41.13
							44.19	41.13
							44.19	41.13
							44.25	41.19
							44.25	41.19
							44.31	41.19
							44.31	41.19
							44.31	41.25
							44.31	41.25
							44.38	41.25
							44.31	41.25
							44.31	41.25
							44.38	41.31
							44.38	41.31
							44.38	41.31
							44.38	41.31
							44.38	41.38
							44.44	41.38
							44.44	41.38
							44.5	41.38
							44.5	41.38
							44.5	41.44
							44.5	41.44
							44.44	41.44
							44.5	41.44
							44.5	41.5
							44.5	41.5
							44.56	41.5
							44.5	41.5
							44.56	41.5
							44.56	41.56
							44.56	41.56
							44.56	41.56
							44.56	41.56
							44.63	41.63
							44.63	41.63
							44.63	41.63
							44.63	41.63
							44.63	41.63
							44.63	41.63
							44.69	41.63
							44.63	41.69
							44.63	41.69
							44.69	41.69
							44.69	41.69
							44.69	41.69
							44.75	41.75
							44.75	41.75
							44.75	41.75
							44.81	41.75
							44.75	41.75
							44.81	41.75
							44.81	41.81
							44.81	41.81
							44.81	41.81
							44.81	41.81
							44.81	41.88
							44.81	41.88
							44.88	41.88
							44.88	41.88
							44.88	41.88
							44.88	41.94
							44.94	41.94
							44.94	41.94
							44.94	41.94
							45	41.94
							45	41.94
							45	41.94
							45	41.94
							45	41.94
							45	41.94
							45	42
							45	42
							45.06	42
							45.06	42
							45.06	42
							45.13	42
							45.13	42
							45.13	42
							45.19	42.06
							45.25	42.06
							45.25	42.06
							45.25	42.06
							45.25	42.06
							45.31	42.06
							45.31	42.06
							45.25	42.06
							45.25	42.06
							45.31	42.13
							45.31	42.06
							45.38	42.06
							45.31	42.06
							45.38	42.13
							45.38	42.13
							45.38	42.13
							45.44	42.06
							45.44	42.06
							45.44	42.13
							45.44	42.13
							45.5	42.13
							45.5	42.13
							45.56	42.13
							45.44	42.19
							45.44	42.19
							45.44	42.19
							45.44	42.19
							45.44	42.13
							45.44	42.13
							45.44	42.13
							45.5	42.13
							45.5	42.19
							45.5	42.13
							45.56	42.13
							45.56	42.13
							45.5	42.13
							45.5	42.13
							45.56	42.13
							45.66	42.13
							45.56	42.13
							45.5	42.13
							45.5	42.13
							45.5	42.13
							45.5	42.13
							45.56	42.06
							45.66	42.06
							45.56	42.06
							45.56	42.06
							45.56	42.06
							45.56	42.06
							45.56	42.19
							45.56	42.06
							45.5	42.13
							45.56	42.13
							45.66	42.06
							45.66	42.19
							45.66	42.13
							45.56	42.13
							45.66	42.06
							45.66	42.06
							45.56	42.13
							45.66	42.13
							45.66	42.13
							45.56	42.13

## Sheet: 151 (5)
Wavelength	ecoFlex + normal emittance	ecoFlex + Ag/Ppy emittance	Pure PNIPAm Ibb	Ag/PPy Ibb	Pure PNIPAm Prad	Ag/PPy Prad	Pure PNIPAm Temp	Ag/PPy Temp	Pure PNIPAm Temp (K)	Ag/PPy Temp (K)	Pure PNIPAm Prad SUM	Ag/PPy Prad SUM
7.5	0.943997	0.841378	29.0334	30.2536	27.4075	25.4547	31.44	33.44	304.59	306.59	190.951	176.523
7.51	0.951354	0.844898	29.084	30.3047	27.6692	25.6044	31.44	33.5
7.52	0.953562	0.846493	29.1343	30.3555	27.7813	25.6957	31.44	33.5
7.53	0.951025	0.846686	29.1843	30.4059	27.755	25.7443	31.44	33.44
7.54	0.948566	0.845302	29.234	30.4561	27.7303	25.7446	31.5	33.5
7.55	0.950639	0.842488	29.2834	30.5059	27.8379	25.7008	31.5	33.44
7.56	0.958979	0.839606	29.3324	30.5554	28.1292	25.6545	31.5	33.44
7.57	0.970977	0.83824	29.3812	30.6046	28.5285	25.654	31.5	33.44
7.58	0.969834	0.839698	29.4297	30.6534	28.5419	25.7396	31.5	33.44
7.59	0.952262	0.840601	29.4779	30.702	28.0707	25.8081	31.5	33.44
7.6	0.94756	0.841614	29.5258	30.7503	27.9774	25.8798	31.5	33.44
7.61	0.957853	0.844772	29.5734	30.7982	28.327	26.0174	31.5	33.5
7.62	0.966444	0.844097	29.6207	30.8458	28.6267	26.0369	31.56	33.5
7.63	0.966686	0.840378	29.6676	30.8931	28.6793	25.9619	31.5	33.5
7.64	0.964497	0.838955	29.7143	30.9401	28.6594	25.9574	31.56	33.44
7.65	0.964695	0.841931	29.7607	30.9868	28.71	26.0887	31.5	33.5
7.66	0.961029	0.845416	29.8068	31.0332	28.6452	26.2359	31.5	33.44
7.67	0.950785	0.848437	29.8526	31.0792	28.3834	26.3688	31.56	33.44
7.68	0.943666	0.848715	29.8981	31.125	28.2138	26.4162	31.56	33.44
7.69	0.942607	0.848714	29.9433	31.1704	28.2247	26.4548	31.56	33.5
7.7	0.947018	0.849796	29.9882	31.2155	28.3993	26.5268	31.56	33.5
7.71	0.952901	0.849119	30.0328	31.2604	28.6182	26.5438	31.56	33.5
7.72	0.9576	0.847127	30.0771	31.3049	28.8018	26.5192	31.56	33.5
7.73	0.959967	0.846497	30.1211	31.3491	28.9152	26.5369	31.56	33.44
7.74	0.959182	0.848277	30.1648	31.3929	28.9335	26.6299	31.62	33.44
7.75	0.954489	0.848885	30.2082	31.4365	28.8334	26.686	31.56	33.44
7.76	0.947765	0.847846	30.2513	31.4798	28.6711	26.69	31.62	33.44
7.77	0.942295	0.847426	30.2941	31.5227	28.546	26.7132	31.56	33.44
7.78	0.941184	0.848752	30.3366	31.5654	28.5523	26.7912	31.56	33.44
7.79	0.944468	0.85013	30.3788	31.6077	28.6918	26.8707	31.56	33.5
7.8	0.950029	0.850515	30.4207	31.6498	28.9006	26.9186	31.56	33.5
7.81	0.95448	0.850929	30.4624	31.6915	29.0757	26.9672	31.62	33.5
7.82	0.95326	0.853481	30.5037	31.7329	29.078	27.0834	31.62	33.44
7.83	0.953467	0.855926	30.5447	31.774	29.1234	27.1962	31.62	33.44
7.84	0.955139	0.854566	30.5855	31.8148	29.2134	27.1879	31.62	33.5
7.85	0.953247	0.849769	30.6259	31.8553	29.1941	27.0697	31.69	33.44
7.86	0.952731	0.845362	30.6661	31.8955	29.2165	26.9633	31.69	33.44
7.87	0.958565	0.844567	30.7059	31.9354	29.4337	26.9716	31.62	33.44
7.88	0.965796	0.846346	30.7455	31.975	29.6939	27.0619	31.62	33.5
7.89	0.959602	0.847788	30.7848	32.0143	29.5411	27.1413	31.62	33.5
7.9	0.955269	0.850692	30.8238	32.0532	29.445	27.2674	31.62	33.5
7.91	0.955302	0.853537	30.8625	32.0919	29.483	27.3916	31.69	33.5
7.92	0.95667	0.854341	30.9009	32.1303	29.5619	27.4502	31.69	33.5
7.93	0.955403	0.852786	30.939	32.1684	29.5592	27.4327	31.75	33.44
7.94	0.950022	0.852156	30.9768	32.2061	29.4286	27.4446	31.69	33.5
7.95	0.953285	0.850373	31.0143	32.2436	29.5655	27.4191	31.75	33.5
7.96	0.963354	0.847491	31.0516	32.2807	29.9136	27.3576	31.69	33.5
7.97	0.970408	0.8482	31.0885	32.3176	30.1685	27.4118	31.69	33.5
7.98	0.969752	0.850828	31.1252	32.3542	30.1837	27.5278	31.75	33.5
7.99	0.961559	0.850054	31.1615	32.3904	29.9637	27.5336	31.75	33.5
8	0.95275	0.843342	31.1976	32.4264	29.7235	27.3465	31.81	33.5
8.01	0.944752	0.843449	31.2334	32.4621	29.5078	27.3801	31.75	33.5
8.02	0.941271	0.848066	31.2689	32.4974	29.4325	27.56	31.81	33.5
8.03	0.943342	0.852733	31.3042	32.5325	29.5305	27.7416	31.81	33.56
8.04	0.949078	0.853883	31.3391	32.5673	29.7432	27.8086	31.81	33.56
8.05	0.948491	0.853259	31.3737	32.6018	29.7577	27.8178	31.81	33.56
8.06	0.949686	0.850509	31.4081	32.6359	29.8278	27.7572	31.81	33.56
8.07	0.956696	0.843981	31.4422	32.6698	30.0806	27.5727	31.81	33.56
8.08	0.963242	0.836736	31.476	32.7034	30.319	27.3641	31.81	33.56
8.09	0.962956	0.832504	31.5095	32.7367	30.3423	27.2534	31.87	33.56
8.1	0.955909	0.83506	31.5427	32.7697	30.152	27.3647	31.94	33.56
8.11	0.955136	0.839818	31.5757	32.8024	30.1591	27.5481	31.87	33.56
8.12	0.956962	0.843794	31.6083	32.8349	30.248	27.7059	31.87	33.63
8.13	0.957877	0.846437	31.6407	32.867	30.3079	27.8198	31.94	33.63
8.14	0.954591	0.847877	31.6728	32.8988	30.2346	27.8941	31.87	33.56
8.15	0.952895	0.848154	31.7047	32.9304	30.2112	27.93	31.94	33.56
8.16	0.955995	0.848303	31.7362	32.9616	30.3396	27.9615	31.94	33.63
8.17	0.959414	0.848203	31.7675	32.9926	30.4782	27.9844	31.94	33.63
8.18	0.960678	0.847844	31.7984	33.0233	30.5481	27.9986	31.94	33.56
8.19	0.958207	0.847348	31.8292	33.0537	30.4989	28.008	32	33.56
8.2	0.95387	0.846723	31.8596	33.0838	30.3899	28.0128	32	33.56
8.21	0.951931	0.847069	31.8897	33.1136	30.3568	28.0495	31.94	33.56
8.22	0.953555	0.848556	31.9196	33.1431	30.4371	28.1238	32	33.56
8.23	0.959433	0.851175	31.9492	33.1724	30.6531	28.2355	32	33.56
8.24	0.958534	0.851071	31.9785	33.2013	30.6525	28.2567	32	33.56
8.25	0.953447	0.85077	32.0076	33.23	30.5176	28.2711	32	33.56
8.26	0.948434	0.851687	32.0364	33.2584	30.3844	28.3258	32.06	33.56
8.27	0.946663	0.854574	32.0649	33.2865	30.3546	28.4458	32	33.56
8.28	0.945418	0.854676	32.0931	33.3144	30.3414	28.473	32.06	33.56
8.29	0.943645	0.849382	32.1211	33.3419	30.3109	28.32	32.06	33.56
8.3	0.942249	0.844767	32.1487	33.3692	30.2921	28.1892	32.06	33.63
8.31	0.942016	0.844304	32.1762	33.3962	30.3105	28.1965	32.06	33.56
8.32	0.945756	0.849371	32.2033	33.4229	30.4565	28.3884	32.06	33.56
8.33	0.953484	0.848471	32.2302	33.4493	30.731	28.3808	32.06	33.56
8.34	0.958924	0.845047	32.2568	33.4755	30.9318	28.2883	32.06	33.56
8.35	0.959149	0.841206	32.2831	33.5013	30.9643	28.1815	32.06	33.56
8.36	0.958118	0.842073	32.3092	33.5269	30.956	28.2321	32.13	33.56
8.37	0.960298	0.843446	32.335	33.5523	31.0512	28.2995	32.13	33.5
8.38	0.960951	0.846805	32.3605	33.5773	31.0969	28.4334	32.13	33.56
8.39	0.957021	0.853133	32.3858	33.6021	30.9939	28.6671	32.06	33.56
8.4	0.954456	0.857215	32.4108	33.6266	30.9347	28.8252	32.13	33.56
8.41	0.950539	0.85436	32.4356	33.6508	30.8313	28.7499	32.13	33.56
8.42	0.945007	0.847153	32.46	33.6747	30.6749	28.5277	32.13	33.56
8.43	0.937283	0.838147	32.4842	33.6984	30.4469	28.2442	32.19	33.56
8.44	0.938021	0.834843	32.5082	33.7218	30.4934	28.1525	32.19	33.56
8.45	0.944031	0.837051	32.5319	33.745	30.7111	28.2463	32.13	33.56
8.46	0.954274	0.843556	32.5553	33.7679	31.0667	28.4851	32.13	33.56
8.47	0.966944	0.851024	32.5785	33.7905	31.5016	28.7565	32.19	33.56
8.48	0.971361	0.852361	32.6014	33.8128	31.6677	28.8207	32.19	33.56
8.49	0.969619	0.850839	32.624	33.8349	31.6329	28.788	32.19	33.56
8.5	0.962075	0.847601	32.6464	33.8567	31.4083	28.6969	32.13	33.56
8.51	0.957567	0.852193	32.6686	33.8782	31.2823	28.8708	32.13	33.56
8.52	0.95244	0.858275	32.6904	33.8995	31.1357	29.0951	32.13	33.5
8.53	0.946257	0.862798	32.7121	33.9205	30.954	29.2665	32.19	33.56
8.54	0.937665	0.858499	32.7334	33.9412	30.693	29.1385	32.19	33.56
8.55	0.9378	0.847994	32.7545	33.9617	30.7172	28.7993	32.25	33.56
8.56	0.942753	0.837434	32.7754	33.9819	30.8991	28.4576	32.19	33.56
8.57	0.951864	0.82888	32.796	34.0019	31.2173	28.1835	32.25	33.5
8.58	0.957703	0.829408	32.8163	34.0216	31.4283	28.2178	32.19	33.56
8.59	0.961762	0.833038	32.8364	34.041	31.5808	28.3575	32.25	33.5
8.6	0.963162	0.838073	32.8563	34.0602	31.6459	28.5449	32.25	33.56
8.61	0.956784	0.838183	32.8759	34.0791	31.4551	28.5645	32.19	33.56
8.62	0.946867	0.83494	32.8952	34.0978	31.1474	28.4696	32.19	33.56
8.63	0.93877	0.83168	32.9143	34.1162	30.899	28.3737	32.19	33.56
8.64	0.938647	0.83163	32.9332	34.1343	30.9126	28.3872	32.19	33.56
8.65	0.9417	0.835033	32.9518	34.1522	31.0307	28.5183	32.25	33.56
8.66	0.944846	0.838385	32.9701	34.1699	31.1517	28.6475	32.19	33.56
8.67	0.947299	0.840759	32.9882	34.1873	31.2497	28.7433	32.25	33.56
8.68	0.950667	0.837768	33.0061	34.2044	31.3778	28.6554	32.25	33.56
8.69	0.951414	0.834029	33.0237	34.2213	31.4192	28.5415	32.25	33.56
8.7	0.949678	0.829975	33.0411	34.2379	31.3784	28.4166	32.25	33.5
8.71	0.950162	0.829583	33.0582	34.2543	31.4106	28.4168	32.25	33.5
8.72	0.948358	0.828401	33.0751	34.2704	31.367	28.3897	32.25	33.5
8.73	0.945088	0.826904	33.0917	34.2863	31.2746	28.3515	32.19	33.5
8.74	0.942877	0.827187	33.1081	34.302	31.2169	28.3741	32.25	33.5
8.75	0.948646	0.831893	33.1243	34.3174	31.4232	28.5484	32.25	33.5
8.76	0.958357	0.838478	33.1402	34.3325	31.7602	28.7871	32.25	33.56
8.77	0.966142	0.842512	33.1559	34.3474	32.0333	28.9381	32.31	33.5
8.78	0.967571	0.842667	33.1714	34.3621	32.0956	28.9558	32.31	33.56
8.79	0.963973	0.841885	33.1866	34.3765	31.991	28.941	32.31	33.56
8.8	0.951853	0.844325	33.2015	34.3906	31.603	29.0369	32.31	33.56
8.81	0.94634	0.844224	33.2163	34.4046	31.4339	29.0452	32.31	33.56
8.82	0.946642	0.841837	33.2308	34.4183	31.4576	28.9746	32.31	33.63
8.83	0.958461	0.834838	33.245	34.4317	31.8641	28.7449	32.31	33.56
8.84	0.960321	0.82757	33.2591	34.4449	31.9394	28.5056	32.31	33.56
8.85	0.957767	0.82108	33.2729	34.4579	31.8677	28.2927	32.31	33.63
8.86	0.953808	0.818065	33.2865	34.4706	31.7489	28.1992	32.31	33.56
8.87	0.95997	0.821214	33.2998	34.4831	31.9668	28.318	32.31	33.63
8.88	0.96899	0.82648	33.3129	34.4953	32.2799	28.5097	32.31	33.63
8.89	0.970034	0.828681	33.3258	34.5074	32.3272	28.5956	32.38	33.63
8.9	0.965117	0.831557	33.3384	34.5192	32.1755	28.7046	32.31	33.63
8.91	0.957	0.835192	33.3509	34.5307	31.9168	28.8398	32.38	33.56
8.92	0.948926	0.841672	33.3631	34.542	31.6591	29.073	32.31	33.56
8.93	0.93813	0.840833	33.375	34.5531	31.3101	29.0534	32.31	33.56
8.94	0.925942	0.834501	33.3868	34.564	30.9142	28.8437	32.38	33.63
8.95	0.923355	0.820918	33.3983	34.5746	30.8385	28.3829	32.38	33.63
8.96	0.925987	0.811216	33.4096	34.585	30.9368	28.0559	32.38	33.63
8.97	0.933706	0.805297	33.4207	34.5951	31.2051	27.8594	32.38	33.56
8.98	0.934047	0.810129	33.4315	34.6051	31.2266	28.0346	32.38	33.63
8.99	0.934864	0.816082	33.4421	34.6148	31.2638	28.2485	32.38	33.63
9	0.93688	0.822981	33.4525	34.6243	31.341	28.4951	32.31	33.63
9.01	0.950529	0.824144	33.4627	34.6335	31.8073	28.543	32.38	33.56
9.02	0.964094	0.824074	33.4727	34.6426	32.2708	28.548	32.38	33.63
9.03	0.971747	0.823589	33.4825	34.6514	32.5365	28.5385	32.38	33.63
9.04	0.973034	0.826567	33.492	34.66	32.5888	28.6488	32.38	33.63
9.05	0.971858	0.830476	33.5013	34.6683	32.5585	28.7912	32.44	33.63
9.06	0.971949	0.830924	33.5104	34.6765	32.5704	28.8135	32.44	33.63
9.07	0.966438	0.831953	33.5193	34.6844	32.3943	28.8558	32.38	33.63
9.08	0.956295	0.833461	33.5279	34.6921	32.0626	28.9145	32.44	33.56
9.09	0.948718	0.835972	33.5364	34.6996	31.8166	29.0079	32.44	33.63
9.1	0.944394	0.835567	33.5446	34.7068	31.6794	28.9999	32.44	33.63
9.11	0.945501	0.830058	33.5527	34.7139	31.7241	28.8146	32.44	33.63
9.12	0.947018	0.825013	33.5605	34.7207	31.7824	28.6451	32.44	33.63
9.13	0.948211	0.820622	33.5681	34.7273	31.8296	28.498	32.44	33.56
9.14	0.947128	0.818847	33.5755	34.7337	31.8003	28.4416	32.44	33.63
9.15	0.943057	0.819721	33.5827	34.7399	31.6704	28.477	32.44	33.63
9.16	0.936582	0.822728	33.5897	34.7459	31.4595	28.5864	32.44	33.63
9.17	0.933047	0.8295	33.5964	34.7516	31.347	28.8265	32.5	33.63
9.18	0.928919	0.834258	33.603	34.7572	31.2144	28.9965	32.5	33.63
9.19	0.923098	0.834147	33.6093	34.7625	31.0247	28.9971	32.5	33.56
9.2	0.917435	0.835316	33.6155	34.7677	30.84	29.042	32.5	33.56
9.21	0.912738	0.837305	33.6214	34.7726	30.6876	29.1153	32.5	33.56
9.22	0.922823	0.843331	33.6272	34.7773	31.032	29.3288	32.5	33.56
9.23	0.938004	0.844882	33.6327	34.7818	31.5476	29.3865	32.5	33.56
9.24	0.960266	0.840212	33.6381	34.7861	32.3015	29.2277	32.5	33.63
9.25	0.970031	0.832328	33.6432	34.7902	32.635	28.9569	32.5	33.56
9.26	0.974114	0.824437	33.6482	34.7941	32.7771	28.6855	32.5	33.63
9.27	0.963788	0.823164	33.6529	34.7978	32.4343	28.6443	32.56	33.63
9.28	0.959145	0.822309	33.6574	34.8012	32.2824	28.6174	32.56	33.63
9.29	0.960983	0.82193	33.6618	34.8045	32.3484	28.6069	32.56	33.63
9.3	0.961871	0.821965	33.6659	34.8076	32.3823	28.6106	32.63	33.63
9.31	0.960728	0.823455	33.6699	34.8105	32.3476	28.6649	32.63	33.63
9.32	0.948216	0.833498	33.6736	34.8131	31.9299	29.0167	32.56	33.63
9.33	0.937208	0.844334	33.6772	34.8156	31.5625	29.396	32.63	33.63
9.34	0.927949	0.856094	33.6805	34.8179	31.2538	29.8074	32.63	33.63
9.35	0.924658	0.85667	33.6837	34.82	31.1459	29.8292	32.63	33.63
9.36	0.923024	0.853153	33.6867	34.8219	31.0936	29.7084	32.63	33.56
9.37	0.921353	0.840404	33.6895	34.8236	31.0399	29.2659	32.63	33.63
9.38	0.922544	0.831408	33.6921	34.825	31.0824	28.9538	32.69	33.56
9.39	0.927967	0.827961	33.6945	34.8263	31.2673	28.8349	32.69	33.56
9.4	0.942921	0.830263	33.6967	34.8275	31.7733	28.9159	32.69	33.63
9.41	0.961862	0.834969	33.6987	34.8284	32.4135	29.0806	32.75	33.63
9.42	0.969861	0.836257	33.7006	34.8291	32.6848	29.1261	32.75	33.56
9.43	0.972508	0.836689	33.7022	34.8296	32.7757	29.1416	32.75	33.63
9.44	0.96201	0.835017	33.7037	34.83	32.4233	29.0836	32.75	33.56
9.45	0.949831	0.83295	33.705	34.8301	32.014	29.0117	32.75	33.56
9.46	0.936395	0.830587	33.706	34.8301	31.5622	28.9294	32.75	33.63
9.47	0.928406	0.831885	33.707	34.8299	31.2937	28.9744	32.81	33.56
9.48	0.922808	0.834345	33.7077	34.8294	31.1057	29.0598	32.81	33.56
9.49	0.927718	0.84058	33.7082	34.8288	31.2717	29.2764	32.81	33.63
9.5	0.932526	0.845166	33.7086	34.8281	31.4341	29.4355	32.81	33.63
9.51	0.937171	0.847096	33.7088	34.8271	31.5909	29.5019	32.81	33.63
9.52	0.935005	0.845055	33.7088	34.826	31.5179	29.4298	32.88	33.63
9.53	0.929018	0.840787	33.7086	34.8246	31.3159	29.2801	32.81	33.63
9.54	0.936806	0.83823	33.7082	34.8231	31.5781	29.1898	32.88	33.63
9.55	0.947385	0.837147	33.7077	34.8214	31.9342	29.1507	32.88	33.63
9.56	0.965045	0.844077	33.707	34.8195	32.5288	29.3904	32.94	33.63
9.57	0.97315	0.848831	33.7061	34.8175	32.8011	29.5542	32.88	33.63
9.58	0.965317	0.849958	33.7051	34.8153	32.5361	29.5915	32.94	33.63
9.59	0.957926	0.845051	33.7038	34.8128	32.2858	29.4186	32.94	33.63
9.6	0.950822	0.836229	33.7024	34.8103	32.045	29.1094	32.88	33.63
9.61	0.952991	0.833705	33.7008	34.8075	32.1166	29.0192	32.94	33.63
9.62	0.956547	0.832753	33.6991	34.8046	32.2347	28.9836	33	33.56
9.63	0.950855	0.83742	33.6971	34.8014	32.0411	29.1434	32.94	33.63
9.64	0.946569	0.841145	33.695	34.7982	31.8947	29.2703	33	33.63
9.65	0.946234	0.842218	33.6928	34.7947	31.8813	29.3047	33	33.63
9.66	0.95	0.842608	33.6903	34.7911	32.0058	29.3152	33	33.63
9.67	0.958434	0.842221	33.6877	34.7873	32.2875	29.2985	33	33.56
9.68	0.962526	0.840646	33.685	34.7833	32.4227	29.2404	33	33.63
9.69	0.964445	0.838476	33.682	34.7791	32.4845	29.1615	33	33.63
[truncated: 1,215 more rows]

## Sheet: 151 (6)
Wavelength	ecoFlex + normal emittance	ecoFlex + Ag/Ppy emittance	Pure PNIPAm Ibb	Ag/PPy Ibb	Pure PNIPAm Prad	Ag/PPy Prad	Pure PNIPAm Temp	Ag/PPy Temp	Pure PNIPAm Temp (K)	Ag/PPy Temp (K)	Pure PNIPAm Prad SUM	Ag/PPy Prad SUM
[truncated: 1,435 more rows]

[truncated: 34 more sheets: 151 (7), 151 (8), 151 (9), 151 (10), 151 (11), 151 (12), 151 (13), 151 (14), 151 (15), 151 (16), 151 (17), 151 (18), 151 (19), 151 (20), 151 (21), 151 (22), 151 (23), 151 (24), 151 (25), 151 (26) …]
